# Supplementary material for: Development of hepatocellular carcinoma organoid model recapitulating HIF-1A metabolic signature
Source: Clin Exp Med. 2024 Nov 21;25(1):9. doi: 10.1007/s10238-024-01521-x (PMC11579110; doi:10.1007/s10238-024-01521-x)
Supplement: Supplementary file 1 — Supplementary file1 (XLSX 329 KB) Online Resources .xlsx: it contains the following sheets: Sheet 1: it contains article title, journal name, author names, affiliation and e-mail address of the corresponding author. Online Resource 1: It contains the retrieved 372 samples CBioPortal. The samples were labeled with one of five groups according to HIF-1A expression as follows: high HIF-1A expression, low HIF-1A expression, mutated HIF-1A gene, not profiled, and unaltered expression. Online Resource 2: Samples that were retrieved via CBioPortal. The samples were divided into two labels according to HIF-1A expression: Highly expressed and Not Altered. The table includes the demographic data for each patient including age, ethnicity, gender, and race. Online Resource 3: The identified 1852 DEGs between H_E and N_A groups were with a cutoff of |log2FC| > 2 and adjusted P-value < 0.01. Online Resource 4: It includes 582 proteins of the protein-protein interaction network with their degree values. Online Resource 5: A total of 327 enriched pathways were identified utilizing G: Profiler with False Discovery Rate (FDR) < 0.01 [file 10238_2024_1521_MOESM1_ESM.xlsx]

## Sheet: Sheet1
Article Title:	Development of Hepatocellular Carcinoma Organoid Model Recapitulating HIF-1A Metabolic Signature
Journal Name:	Clinical and Experimental Medicine
Authors:
Mennatallah A. Khedr+	Affiliation: Center of Excellence for Stem Cells and Regenerative Medicine, Zewail City of Science and Technology, Giza, 12578, Egypt
Zainab Mohamed+	Affiliation: University of Science and Technology, Zewail City of Science and Technology, Giza, 12578, Egypt
Azza M. El-Derby+	Affiliation: Center of Excellence for Stem Cells and Regenerative Medicine, Zewail City of Science and Technology, Giza, 12578, Egypt
Malak M. Soliman	Affiliation: School of Information Technology and Computer Science, Nile University, 12677, Giza, Egypt
Amira Abdel Fattah Edris	Affiliation: Department of Pediatrics, Cairo University, Cairo, 11956, Egypt Rofayda Medical Center, Giza, 3240020, Egypt
Corresponding Author:
Name: Eman Badr	Affiliation: University of Science and Technology, Zewail City of Science and Technology, Giza, 12578, Egypt Faculty of Computers and Artificial Intelligence, Cairo University, Giza, 12613, Egypt
Email: emostafa@zewailcity.edu.eg
Name: Nagwa El-Badri	Affiliation: Center of Excellence for Stem Cells and Regenerative Medicine, Zewail City of Science and Technology, Giza, 12578, Egypt University of Science and Technology, Zewail City of Science and Technology, Giza, 12578, Egypt
Email: nelbadri@zewailcity.edu.eg
Additional Notes:	(+): These authors contributed equally to this work

## Sheet: Online Resource 1
Online Resource 1: The retrieved 372 samples CBioPortal labeled with one of five groups according to HIF-1A expression as follows, high HIF-1A expression, low HIF-1A expression, mutated HIF-1A gene, not profiled, unaltered expression
Patient ID	Sample ID	Group
TCGA-ZP-A9D2-01	TCGA-ZP-A9D2-01A	high HIF1A expression
TCGA-CC-5263-01	TCGA-CC-5263-01A	high HIF1A expression
TCGA-RC-A6M3-01	TCGA-RC-A6M3-01A	high HIF1A expression
TCGA-G3-A5SJ-01	TCGA-G3-A5SJ-01A	high HIF1A expression
TCGA-BC-4073-01	TCGA-BC-4073-01B	high HIF1A expression
TCGA-CC-5260-01	TCGA-CC-5260-01A	high HIF1A expression
TCGA-YA-A8S7-01	TCGA-YA-A8S7-01A	high HIF1A expression
TCGA-CC-A3M9-01	TCGA-CC-A3M9-01A	high HIF1A expression
TCGA-K7-AAU7-01	TCGA-K7-AAU7-01A	high HIF1A expression
TCGA-FV-A3I0-01	TCGA-FV-A3I0-01A	high HIF1A expression
TCGA-BC-A112-01	TCGA-BC-A112-01A	high HIF1A expression
TCGA-DD-A4NA-01	TCGA-DD-A4NA-01A	high HIF1A expression
TCGA-BC-A10W-01	TCGA-BC-A10W-01A	high HIF1A expression
TCGA-DD-A114-01	TCGA-DD-A114-01A	high HIF1A expression
TCGA-DD-A1EE-01	TCGA-DD-A1EE-01A	Mutated
TCGA-DD-AAC8-01	TCGA-DD-AAC8-01A	Mutated
TCGA-DD-AAEB-01	TCGA-DD-AAEB-01A	Low HIF1A expression
TCGA-DD-AADS-01	TCGA-DD-AADS-01A	Low HIF1A expression
TCGA-DD-AADN-01	TCGA-DD-AADN-01A	Low HIF1A expression
TCGA-2Y-A9H1-01	TCGA-2Y-A9H1-01A	Low HIF1A expression
TCGA-DD-AAE6-01	TCGA-DD-AAE6-01A	Low HIF1A expression
TCGA-DD-AACO-01	TCGA-DD-AACO-01A	Low HIF1A expression
TCGA-DD-A73G-01	TCGA-DD-A73G-01A	Low HIF1A expression
TCGA-FV-A4ZP-01	TCGA-FV-A4ZP-01A	Low HIF1A expression
TCGA-CC-5259-01	TCGA-CC-5259-01A	not profiled
TCGA-DD-A1EG-01	TCGA-DD-A1EG-01A	not profiled
TCGA-G3-A5SK-01	TCGA-G3-A5SK-01A	not profiled
TCGA-G3-A3CJ-01	TCGA-G3-A3CJ-01A	not profiled
TCGA-DD-AAE8-01	TCGA-DD-AAE8-01A	not profiled
TCGA-BC-A69I-01	TCGA-BC-A69I-01A	not profiled
TCGA-DD-AACM-01	TCGA-DD-AACM-01A	not profiled
TCGA-DD-AADE-01	TCGA-DD-AADE-01A	not profiled
TCGA-CC-A123-01	TCGA-CC-A123-01A	not profiled
TCGA-DD-A4NG-01	TCGA-DD-A4NG-01A	not profiled
TCGA-DD-A1E9-01	TCGA-DD-A1E9-01A	not profiled
TCGA-BC-A10S-01	TCGA-BC-A10S-01A	not profiled
TCGA-DD-A3A0-01	TCGA-DD-A3A0-01A	not profiled
TCGA-BC-A110-01	TCGA-BC-A110-01A	not profiled
TCGA-G3-A25W-01	TCGA-G3-A25W-01A	not profiled
TCGA-DD-A4NE-01	TCGA-DD-A4NE-01A	not profiled
TCGA-UB-A7MA-01	TCGA-UB-A7MA-01A	unaltered HIF1A expression
TCGA-2Y-A9H9-01	TCGA-2Y-A9H9-01A	unaltered HIF1A expression
TCGA-DD-AADR-01	TCGA-DD-AADR-01A	unaltered HIF1A expression
TCGA-GJ-A9DB-01	TCGA-GJ-A9DB-01A	unaltered HIF1A expression
TCGA-2Y-A9H2-01	TCGA-2Y-A9H2-01A	unaltered HIF1A expression
TCGA-RG-A7D4-01	TCGA-RG-A7D4-01A	unaltered HIF1A expression
TCGA-G3-AAUZ-01	TCGA-G3-AAUZ-01A	unaltered HIF1A expression
TCGA-G3-AAV3-01	TCGA-G3-AAV3-01A	unaltered HIF1A expression
TCGA-ED-A627-01	TCGA-ED-A627-01A	unaltered HIF1A expression
TCGA-ED-A7XP-01	TCGA-ED-A7XP-01A	unaltered HIF1A expression
TCGA-BW-A5NQ-01	TCGA-BW-A5NQ-01A	unaltered HIF1A expression
TCGA-DD-AAE7-01	TCGA-DD-AAE7-01A	unaltered HIF1A expression
TCGA-DD-AACU-01	TCGA-DD-AACU-01A	unaltered HIF1A expression
TCGA-XR-A8TG-01	TCGA-XR-A8TG-01A	unaltered HIF1A expression
TCGA-G3-A6UC-01	TCGA-G3-A6UC-01A	unaltered HIF1A expression
TCGA-ZP-A9CZ-01	TCGA-ZP-A9CZ-01A	unaltered HIF1A expression
TCGA-CC-A5UC-01	TCGA-CC-A5UC-01A	unaltered HIF1A expression
TCGA-DD-A73D-01	TCGA-DD-A73D-01A	unaltered HIF1A expression
TCGA-4R-AA8I-01	TCGA-4R-AA8I-01A	unaltered HIF1A expression
TCGA-DD-A4NO-01	TCGA-DD-A4NO-01A	unaltered HIF1A expression
TCGA-DD-AAVP-01	TCGA-DD-AAVP-01A	unaltered HIF1A expression
TCGA-DD-AACL-01	TCGA-DD-AACL-01A	unaltered HIF1A expression
TCGA-DD-AAE2-01	TCGA-DD-AAE2-01A	unaltered HIF1A expression
TCGA-DD-AADA-01	TCGA-DD-AADA-01A	unaltered HIF1A expression
TCGA-LG-A9QC-01	TCGA-LG-A9QC-01A	unaltered HIF1A expression
TCGA-WX-AA47-01	TCGA-WX-AA47-01A	unaltered HIF1A expression
TCGA-ZS-A9CE-01	TCGA-ZS-A9CE-01A	unaltered HIF1A expression
TCGA-G3-A5SI-01	TCGA-G3-A5SI-01A	unaltered HIF1A expression
TCGA-DD-AAE1-01	TCGA-DD-AAE1-01A	unaltered HIF1A expression
TCGA-CC-A7IK-01	TCGA-CC-A7IK-01A	unaltered HIF1A expression
TCGA-ED-A7PZ-01	TCGA-ED-A7PZ-01A	unaltered HIF1A expression
TCGA-DD-AADD-01	TCGA-DD-AADD-01A	unaltered HIF1A expression
TCGA-G3-AAV6-01	TCGA-G3-AAV6-01A	unaltered HIF1A expression
TCGA-DD-AACG-01	TCGA-DD-AACG-01A	unaltered HIF1A expression
TCGA-DD-AAVV-01	TCGA-DD-AAVV-01A	unaltered HIF1A expression
TCGA-CC-5258-01	TCGA-CC-5258-01A	unaltered HIF1A expression
TCGA-PD-A5DF-01	TCGA-PD-A5DF-01A	unaltered HIF1A expression
TCGA-DD-AAVS-01	TCGA-DD-AAVS-01A	unaltered HIF1A expression
TCGA-2V-A95S-01	TCGA-2V-A95S-01A	unaltered HIF1A expression
TCGA-CC-A3MC-01	TCGA-CC-A3MC-01A	unaltered HIF1A expression
TCGA-UB-A7MC-01	TCGA-UB-A7MC-01A	unaltered HIF1A expression
TCGA-DD-A115-01	TCGA-DD-A115-01A	unaltered HIF1A expression
TCGA-G3-A25T-01	TCGA-G3-A25T-01A	unaltered HIF1A expression
TCGA-O8-A75V-01	TCGA-O8-A75V-01A	unaltered HIF1A expression
TCGA-DD-AADP-01	TCGA-DD-AADP-01A	unaltered HIF1A expression
TCGA-DD-AADK-01	TCGA-DD-AADK-01A	unaltered HIF1A expression
TCGA-CC-5261-01	TCGA-CC-5261-01A	unaltered HIF1A expression
TCGA-ED-A66Y-01	TCGA-ED-A66Y-01A	unaltered HIF1A expression
TCGA-CC-A7IJ-01	TCGA-CC-A7IJ-01A	unaltered HIF1A expression
TCGA-ED-A97K-01	TCGA-ED-A97K-01A	unaltered HIF1A expression
TCGA-DD-A4NN-01	TCGA-DD-A4NN-01A	unaltered HIF1A expression
TCGA-DD-AADJ-01	TCGA-DD-AADJ-01A	unaltered HIF1A expression
TCGA-2Y-A9H3-01	TCGA-2Y-A9H3-01A	unaltered HIF1A expression
TCGA-DD-AACE-01	TCGA-DD-AACE-01A	unaltered HIF1A expression
TCGA-5R-AAAM-01	TCGA-5R-AAAM-01A	unaltered HIF1A expression
TCGA-DD-AACI-01	TCGA-DD-AACI-01A	unaltered HIF1A expression
TCGA-DD-AADQ-01	TCGA-DD-AADQ-01A	unaltered HIF1A expression
TCGA-G3-AAV7-01	TCGA-G3-AAV7-01A	unaltered HIF1A expression
TCGA-CC-A7IG-01	TCGA-CC-A7IG-01A	unaltered HIF1A expression
TCGA-DD-AADC-01	TCGA-DD-AADC-01A	unaltered HIF1A expression
TCGA-DD-AACF-01	TCGA-DD-AACF-01A	unaltered HIF1A expression
TCGA-G3-A25S-01	TCGA-G3-A25S-01A	unaltered HIF1A expression
TCGA-DD-AAW2-01	TCGA-DD-AAW2-01A	unaltered HIF1A expression
TCGA-DD-A73A-01	TCGA-DD-A73A-01A	unaltered HIF1A expression
TCGA-MI-A75H-01	TCGA-MI-A75H-01A	unaltered HIF1A expression
TCGA-ZP-A9CV-01	TCGA-ZP-A9CV-01A	unaltered HIF1A expression
TCGA-BC-A69H-01	TCGA-BC-A69H-01A	unaltered HIF1A expression
TCGA-DD-AAD8-01	TCGA-DD-AAD8-01A	unaltered HIF1A expression
TCGA-2Y-A9GW-01	TCGA-2Y-A9GW-01A	unaltered HIF1A expression
TCGA-DD-AACB-01	TCGA-DD-AACB-01A	unaltered HIF1A expression
TCGA-ED-A82E-01	TCGA-ED-A82E-01A	unaltered HIF1A expression
TCGA-DD-A1EA-01	TCGA-DD-A1EA-01A	unaltered HIF1A expression
TCGA-5C-A9VG-01	TCGA-5C-A9VG-01A	unaltered HIF1A expression
TCGA-CC-A3MB-01	TCGA-CC-A3MB-01A	unaltered HIF1A expression
TCGA-ZP-A9D4-01	TCGA-ZP-A9D4-01A	unaltered HIF1A expression
TCGA-DD-AAE9-01	TCGA-DD-AAE9-01A	unaltered HIF1A expression
TCGA-DD-AADB-01	TCGA-DD-AADB-01A	unaltered HIF1A expression
TCGA-DD-A1EK-01	TCGA-DD-A1EK-01A	unaltered HIF1A expression
TCGA-DD-AAW0-01	TCGA-DD-AAW0-01A	unaltered HIF1A expression
TCGA-DD-AAVR-01	TCGA-DD-AAVR-01A	unaltered HIF1A expression
TCGA-G3-A5SM-01	TCGA-G3-A5SM-01A	unaltered HIF1A expression
TCGA-DD-AACQ-01	TCGA-DD-AACQ-01A	unaltered HIF1A expression
TCGA-BC-A3KG-01	TCGA-BC-A3KG-01A	unaltered HIF1A expression
TCGA-DD-AADF-01	TCGA-DD-AADF-01A	unaltered HIF1A expression
TCGA-CC-A5UE-01	TCGA-CC-A5UE-01A	unaltered HIF1A expression
TCGA-HP-A5MZ-01	TCGA-HP-A5MZ-01A	unaltered HIF1A expression
TCGA-XR-A8TD-01	TCGA-XR-A8TD-01A	unaltered HIF1A expression
TCGA-CC-A7IH-01	TCGA-CC-A7IH-01A	unaltered HIF1A expression
TCGA-ZS-A9CF-01	TCGA-ZS-A9CF-01A	unaltered HIF1A expression
TCGA-DD-A4NH-01	TCGA-DD-A4NH-01A	unaltered HIF1A expression
TCGA-DD-A4NQ-01	TCGA-DD-A4NQ-01A	unaltered HIF1A expression
TCGA-DD-A4NK-01	TCGA-DD-A4NK-01A	unaltered HIF1A expression
TCGA-G3-A7M9-01	TCGA-G3-A7M9-01A	unaltered HIF1A expression
TCGA-KR-A7K7-01	TCGA-KR-A7K7-01A	unaltered HIF1A expression
TCGA-KR-A7K2-01	TCGA-KR-A7K2-01A	unaltered HIF1A expression
TCGA-KR-A7K0-01	TCGA-KR-A7K0-01A	unaltered HIF1A expression
TCGA-KR-A7K8-01	TCGA-KR-A7K8-01A	unaltered HIF1A expression
TCGA-DD-A4NR-01	TCGA-DD-A4NR-01A	unaltered HIF1A expression
TCGA-DD-A4NI-01	TCGA-DD-A4NI-01A	unaltered HIF1A expression
TCGA-CC-A8HU-01	TCGA-CC-A8HU-01A	unaltered HIF1A expression
TCGA-NI-A4U2-01	TCGA-NI-A4U2-01A	unaltered HIF1A expression
TCGA-DD-AAEI-01	TCGA-DD-AAEI-01A	unaltered HIF1A expression
TCGA-CC-A8HT-01	TCGA-CC-A8HT-01A	unaltered HIF1A expression
TCGA-5C-A9VH-01	TCGA-5C-A9VH-01A	unaltered HIF1A expression
TCGA-2Y-A9GZ-01	TCGA-2Y-A9GZ-01A	unaltered HIF1A expression
TCGA-RC-A6M5-01	TCGA-RC-A6M5-01A	unaltered HIF1A expression
TCGA-2Y-A9H0-01	TCGA-2Y-A9H0-01A	unaltered HIF1A expression
TCGA-DD-AADY-01	TCGA-DD-AADY-01A	unaltered HIF1A expression
TCGA-DD-AAW1-01	TCGA-DD-AAW1-01A	unaltered HIF1A expression
TCGA-DD-AAVQ-01	TCGA-DD-AAVQ-01A	unaltered HIF1A expression
TCGA-DD-AAD2-01	TCGA-DD-AAD2-01A	unaltered HIF1A expression
TCGA-G3-A25Z-01	TCGA-G3-A25Z-01A	unaltered HIF1A expression
TCGA-G3-A7M5-01	TCGA-G3-A7M5-01A	unaltered HIF1A expression
TCGA-BC-A3KF-01	TCGA-BC-A3KF-01A	unaltered HIF1A expression
TCGA-MI-A75I-01	TCGA-MI-A75I-01A	unaltered HIF1A expression
TCGA-DD-AACC-01	TCGA-DD-AACC-01A	unaltered HIF1A expression
TCGA-BW-A5NO-01	TCGA-BW-A5NO-01A	unaltered HIF1A expression
TCGA-DD-AAVZ-01	TCGA-DD-AAVZ-01A	unaltered HIF1A expression
TCGA-MR-A8JO-01	TCGA-MR-A8JO-01A	unaltered HIF1A expression
TCGA-BC-A217-01	TCGA-BC-A217-01A	unaltered HIF1A expression
TCGA-ZS-A9CD-01	TCGA-ZS-A9CD-01A	unaltered HIF1A expression
TCGA-DD-AAEA-01	TCGA-DD-AAEA-01A	unaltered HIF1A expression
TCGA-DD-AAVW-01	TCGA-DD-AAVW-01A	unaltered HIF1A expression
TCGA-BC-4072-01	TCGA-BC-4072-01B	unaltered HIF1A expression
TCGA-DD-AAW3-01	TCGA-DD-AAW3-01A	unaltered HIF1A expression
TCGA-BC-A5W4-01	TCGA-BC-A5W4-01A	unaltered HIF1A expression
TCGA-CC-A3MA-01	TCGA-CC-A3MA-01A	unaltered HIF1A expression
TCGA-DD-AAE4-01	TCGA-DD-AAE4-01A	unaltered HIF1A expression
TCGA-G3-AAV2-01	TCGA-G3-AAV2-01A	unaltered HIF1A expression
TCGA-G3-A3CK-01	TCGA-G3-A3CK-01A	unaltered HIF1A expression
TCGA-DD-AADV-01	TCGA-DD-AADV-01A	unaltered HIF1A expression
TCGA-DD-AADU-01	TCGA-DD-AADU-01A	unaltered HIF1A expression
TCGA-DD-AAD0-01	TCGA-DD-AAD0-01A	unaltered HIF1A expression
TCGA-CC-A9FU-01	TCGA-CC-A9FU-01A	unaltered HIF1A expression
TCGA-MI-A75E-01	TCGA-MI-A75E-01A	unaltered HIF1A expression
TCGA-DD-AACX-01	TCGA-DD-AACX-01A	unaltered HIF1A expression
TCGA-DD-A73F-01	TCGA-DD-A73F-01A	unaltered HIF1A expression
TCGA-DD-A73C-01	TCGA-DD-A73C-01A	unaltered HIF1A expression
TCGA-UB-A7MB-01	TCGA-UB-A7MB-01A	unaltered HIF1A expression
TCGA-FV-A2QQ-01	TCGA-FV-A2QQ-01A	unaltered HIF1A expression
TCGA-DD-AACD-01	TCGA-DD-AACD-01A	unaltered HIF1A expression
TCGA-MI-A75G-01	TCGA-MI-A75G-01A	unaltered HIF1A expression
TCGA-2Y-A9H5-01	TCGA-2Y-A9H5-01A	unaltered HIF1A expression
TCGA-CC-A9FW-01	TCGA-CC-A9FW-01A	unaltered HIF1A expression
TCGA-ZP-A9CY-01	TCGA-ZP-A9CY-01A	unaltered HIF1A expression
TCGA-CC-A7IE-01	TCGA-CC-A7IE-01A	unaltered HIF1A expression
TCGA-DD-AAD5-01	TCGA-DD-AAD5-01A	unaltered HIF1A expression
TCGA-RC-A7S9-01	TCGA-RC-A7S9-01A	unaltered HIF1A expression
TCGA-ED-A8O6-01	TCGA-ED-A8O6-01A	unaltered HIF1A expression
TCGA-DD-AACA-01	TCGA-DD-AACA-01A	unaltered HIF1A expression
TCGA-2Y-A9GV-01	TCGA-2Y-A9GV-01A	unaltered HIF1A expression
TCGA-DD-AACV-01	TCGA-DD-AACV-01A	unaltered HIF1A expression
TCGA-2Y-A9GY-01	TCGA-2Y-A9GY-01A	unaltered HIF1A expression
TCGA-CC-A7IF-01	TCGA-CC-A7IF-01A	unaltered HIF1A expression
TCGA-WQ-A9G7-01	TCGA-WQ-A9G7-01A	unaltered HIF1A expression
TCGA-G3-A7M7-01	TCGA-G3-A7M7-01A	unaltered HIF1A expression
TCGA-ED-A7XO-01	TCGA-ED-A7XO-01A	unaltered HIF1A expression
TCGA-2Y-A9GX-01	TCGA-2Y-A9GX-01A	unaltered HIF1A expression
TCGA-DD-AAVY-01	TCGA-DD-AAVY-01A	unaltered HIF1A expression
TCGA-WX-AA44-01	TCGA-WX-AA44-01A	unaltered HIF1A expression
TCGA-DD-AAEE-01	TCGA-DD-AAEE-01A	unaltered HIF1A expression
TCGA-G3-A25Y-01	TCGA-G3-A25Y-01A	unaltered HIF1A expression
TCGA-DD-AAEH-01	TCGA-DD-AAEH-01A	unaltered HIF1A expression
TCGA-DD-AACP-01	TCGA-DD-AACP-01A	unaltered HIF1A expression
TCGA-EP-A3JL-01	TCGA-EP-A3JL-01A	unaltered HIF1A expression
TCGA-DD-AACN-01	TCGA-DD-AACN-01A	unaltered HIF1A expression
TCGA-DD-AAD1-01	TCGA-DD-AAD1-01A	unaltered HIF1A expression
TCGA-DD-AADL-01	TCGA-DD-AADL-01A	unaltered HIF1A expression
TCGA-DD-AADI-01	TCGA-DD-AADI-01A	unaltered HIF1A expression
TCGA-RC-A6M6-01	TCGA-RC-A6M6-01A	unaltered HIF1A expression
TCGA-CC-A9FS-01	TCGA-CC-A9FS-01A	unaltered HIF1A expression
TCGA-G3-A25U-01	TCGA-G3-A25U-01A	unaltered HIF1A expression
TCGA-DD-AAVX-01	TCGA-DD-AAVX-01A	unaltered HIF1A expression
TCGA-CC-5264-01	TCGA-CC-5264-01A	unaltered HIF1A expression
TCGA-GJ-A6C0-01	TCGA-GJ-A6C0-01A	unaltered HIF1A expression
TCGA-DD-AAVU-01	TCGA-DD-AAVU-01A	unaltered HIF1A expression
TCGA-FV-A3R3-01	TCGA-FV-A3R3-01A	unaltered HIF1A expression
TCGA-DD-AAD3-01	TCGA-DD-AAD3-01A	unaltered HIF1A expression
TCGA-DD-AAED-01	TCGA-DD-AAED-01A	unaltered HIF1A expression
TCGA-DD-AADG-01	TCGA-DD-AADG-01A	unaltered HIF1A expression
TCGA-K7-A6G5-01	TCGA-K7-A6G5-01A	unaltered HIF1A expression
TCGA-DD-AAE0-01	TCGA-DD-AAE0-01A	unaltered HIF1A expression
TCGA-CC-A9FV-01	TCGA-CC-A9FV-01A	unaltered HIF1A expression
TCGA-DD-AACT-01	TCGA-DD-AACT-01A	unaltered HIF1A expression
TCGA-EP-A3RK-01	TCGA-EP-A3RK-01A	unaltered HIF1A expression
TCGA-DD-AAD6-01	TCGA-DD-AAD6-01A	unaltered HIF1A expression
TCGA-XR-A8TE-01	TCGA-XR-A8TE-01A	unaltered HIF1A expression
TCGA-DD-AADW-01	TCGA-DD-AADW-01A	unaltered HIF1A expression
TCGA-DD-AAEK-01	TCGA-DD-AAEK-01A	unaltered HIF1A expression
TCGA-DD-A4NS-01	TCGA-DD-A4NS-01A	unaltered HIF1A expression
TCGA-DD-A119-01	TCGA-DD-A119-01A	unaltered HIF1A expression
TCGA-DD-A4NP-01	TCGA-DD-A4NP-01A	unaltered HIF1A expression
TCGA-DD-A113-01	TCGA-DD-A113-01A	unaltered HIF1A expression
TCGA-FV-A3I1-01	TCGA-FV-A3I1-01A	unaltered HIF1A expression
TCGA-EP-A26S-01	TCGA-EP-A26S-01A	unaltered HIF1A expression
TCGA-3K-AAZ8-01	TCGA-3K-AAZ8-01A	unaltered HIF1A expression
TCGA-DD-AACW-01	TCGA-DD-AACW-01A	unaltered HIF1A expression
TCGA-G3-A5SL-01	TCGA-G3-A5SL-01A	unaltered HIF1A expression
TCGA-2Y-A9GS-01	TCGA-2Y-A9GS-01A	unaltered HIF1A expression
TCGA-UB-A7MD-01	TCGA-UB-A7MD-01A	unaltered HIF1A expression
TCGA-G3-A7M6-01	TCGA-G3-A7M6-01A	unaltered HIF1A expression
TCGA-GJ-A3OU-01	TCGA-GJ-A3OU-01A	unaltered HIF1A expression
TCGA-ZS-A9CG-01	TCGA-ZS-A9CG-01A	unaltered HIF1A expression
TCGA-DD-AACK-01	TCGA-DD-AACK-01A	unaltered HIF1A expression
TCGA-2Y-A9H4-01	TCGA-2Y-A9H4-01A	unaltered HIF1A expression
TCGA-MI-A75C-01	TCGA-MI-A75C-01A	unaltered HIF1A expression
TCGA-CC-A7II-01	TCGA-CC-A7II-01A	unaltered HIF1A expression
TCGA-G3-AAV5-01	TCGA-G3-AAV5-01A	unaltered HIF1A expression
TCGA-G3-A3CI-01	TCGA-G3-A3CI-01A	unaltered HIF1A expression
TCGA-G3-AAV4-01	TCGA-G3-AAV4-01A	unaltered HIF1A expression
TCGA-DD-A73E-01	TCGA-DD-A73E-01A	unaltered HIF1A expression
TCGA-EP-A2KA-01	TCGA-EP-A2KA-01A	unaltered HIF1A expression
TCGA-5R-AA1D-01	TCGA-5R-AA1D-01A	unaltered HIF1A expression
TCGA-G3-A7M8-01	TCGA-G3-A7M8-01A	unaltered HIF1A expression
TCGA-LG-A9QD-01	TCGA-LG-A9QD-01A	unaltered HIF1A expression
TCGA-ED-A5KG-01	TCGA-ED-A5KG-01A	unaltered HIF1A expression
TCGA-BC-A8YO-01	TCGA-BC-A8YO-01A	unaltered HIF1A expression
TCGA-FV-A4ZQ-01	TCGA-FV-A4ZQ-01A	unaltered HIF1A expression
TCGA-DD-AAE3-01	TCGA-DD-AAE3-01A	unaltered HIF1A expression
TCGA-CC-A8HV-01	TCGA-CC-A8HV-01A	unaltered HIF1A expression
TCGA-G3-A25V-01	TCGA-G3-A25V-01A	unaltered HIF1A expression
TCGA-EP-A2KC-01	TCGA-EP-A2KC-01A	unaltered HIF1A expression
TCGA-ED-A7PX-01	TCGA-ED-A7PX-01A	unaltered HIF1A expression
TCGA-K7-A5RF-01	TCGA-K7-A5RF-01A	unaltered HIF1A expression
TCGA-2Y-A9HA-01	TCGA-2Y-A9HA-01A	unaltered HIF1A expression
TCGA-ZP-A9D1-01	TCGA-ZP-A9D1-01A	unaltered HIF1A expression
TCGA-NI-A8LF-01	TCGA-NI-A8LF-01A	unaltered HIF1A expression
TCGA-BW-A5NP-01	TCGA-BW-A5NP-01A	unaltered HIF1A expression
TCGA-DD-AACZ-01	TCGA-DD-AACZ-01A	unaltered HIF1A expression
TCGA-DD-A4NF-01	TCGA-DD-A4NF-01A	unaltered HIF1A expression
TCGA-UB-A7ME-01	TCGA-UB-A7ME-01A	unaltered HIF1A expression
TCGA-G3-AAV1-01	TCGA-G3-AAV1-01A	unaltered HIF1A expression
TCGA-WJ-A86L-01	TCGA-WJ-A86L-01A	unaltered HIF1A expression
TCGA-DD-AAC9-01	TCGA-DD-AAC9-01A	unaltered HIF1A expression
TCGA-RC-A6M4-01	TCGA-RC-A6M4-01A	unaltered HIF1A expression
TCGA-DD-A73B-01	TCGA-DD-A73B-01A	unaltered HIF1A expression
TCGA-RC-A7SF-01	TCGA-RC-A7SF-01A	unaltered HIF1A expression
TCGA-ED-A66X-01	TCGA-ED-A66X-01A	unaltered HIF1A expression
TCGA-CC-A7IL-01	TCGA-CC-A7IL-01A	unaltered HIF1A expression
TCGA-QA-A7B7-01	TCGA-QA-A7B7-01A	unaltered HIF1A expression
TCGA-ZP-A9D0-01	TCGA-ZP-A9D0-01A	unaltered HIF1A expression
TCGA-RC-A7SB-01	TCGA-RC-A7SB-01A	unaltered HIF1A expression
TCGA-2Y-A9GU-01	TCGA-2Y-A9GU-01A	unaltered HIF1A expression
TCGA-HP-A5N0-01	TCGA-HP-A5N0-01A	unaltered HIF1A expression
TCGA-CC-5262-01	TCGA-CC-5262-01A	unaltered HIF1A expression
TCGA-UB-AA0U-01	TCGA-UB-AA0U-01A	unaltered HIF1A expression
TCGA-ED-A4XI-01	TCGA-ED-A4XI-01A	unaltered HIF1A expression
TCGA-RC-A7SK-01	TCGA-RC-A7SK-01A	unaltered HIF1A expression
TCGA-DD-AACH-01	TCGA-DD-AACH-01A	unaltered HIF1A expression
TCGA-RC-A7SH-01	TCGA-RC-A7SH-01A	unaltered HIF1A expression
TCGA-2Y-A9HB-01	TCGA-2Y-A9HB-01A	unaltered HIF1A expression
TCGA-DD-AACJ-01	TCGA-DD-AACJ-01A	unaltered HIF1A expression
TCGA-DD-AACS-01	TCGA-DD-AACS-01A	unaltered HIF1A expression
TCGA-2Y-A9GT-01	TCGA-2Y-A9GT-01A	unaltered HIF1A expression
TCGA-EP-A2KB-01	TCGA-EP-A2KB-01A	unaltered HIF1A expression
TCGA-DD-AADM-01	TCGA-DD-AADM-01A	unaltered HIF1A expression
TCGA-2Y-A9H8-01	TCGA-2Y-A9H8-01A	unaltered HIF1A expression
TCGA-DD-AACY-01	TCGA-DD-AACY-01A	unaltered HIF1A expression
TCGA-CC-A5UD-01	TCGA-CC-A5UD-01A	unaltered HIF1A expression
TCGA-G3-AAV0-01	TCGA-G3-AAV0-01A	unaltered HIF1A expression
TCGA-MR-A520-01	TCGA-MR-A520-01A	unaltered HIF1A expression
TCGA-DD-AAEG-01	TCGA-DD-AAEG-01A	unaltered HIF1A expression
TCGA-WQ-AB4B-01	TCGA-WQ-AB4B-01A	unaltered HIF1A expression
TCGA-CC-A1HT-01	TCGA-CC-A1HT-01A	unaltered HIF1A expression
TCGA-XR-A8TF-01	TCGA-XR-A8TF-01A	unaltered HIF1A expression
TCGA-DD-AA3A-01	TCGA-DD-AA3A-01A	unaltered HIF1A expression
TCGA-UB-A7MF-01	TCGA-UB-A7MF-01A	unaltered HIF1A expression
TCGA-2Y-A9H6-01	TCGA-2Y-A9H6-01A	unaltered HIF1A expression
TCGA-ED-A459-01	TCGA-ED-A459-01A	unaltered HIF1A expression
TCGA-UB-AA0V-01	TCGA-UB-AA0V-01A	unaltered HIF1A expression
TCGA-2Y-A9H7-01	TCGA-2Y-A9H7-01A	unaltered HIF1A expression
TCGA-DD-AADO-01	TCGA-DD-AADO-01A	unaltered HIF1A expression
TCGA-ED-A7PY-01	TCGA-ED-A7PY-01A	unaltered HIF1A expression
TCGA-5R-AA1C-01	TCGA-5R-AA1C-01A	unaltered HIF1A expression
TCGA-ED-A8O5-01	TCGA-ED-A8O5-01A	unaltered HIF1A expression
TCGA-WX-AA46-01	TCGA-WX-AA46-01A	unaltered HIF1A expression
TCGA-5C-AAPD-01	TCGA-5C-AAPD-01A	unaltered HIF1A expression
TCGA-DD-A4ND-01	TCGA-DD-A4ND-01A	unaltered HIF1A expression
TCGA-DD-A3A7-01	TCGA-DD-A3A7-01A	unaltered HIF1A expression
TCGA-DD-A39W-01	TCGA-DD-A39W-01A	unaltered HIF1A expression
TCGA-DD-A4NB-01	TCGA-DD-A4NB-01A	unaltered HIF1A expression
TCGA-K7-A5RG-01	TCGA-K7-A5RG-01A	unaltered HIF1A expression
TCGA-DD-A3A6-01	TCGA-DD-A3A6-01A	unaltered HIF1A expression
TCGA-FV-A3R2-01	TCGA-FV-A3R2-01A	unaltered HIF1A expression
TCGA-BC-A10Z-01	TCGA-BC-A10Z-01A	unaltered HIF1A expression
TCGA-DD-A1EF-01	TCGA-DD-A1EF-01A	unaltered HIF1A expression
TCGA-DD-A4NJ-01	TCGA-DD-A4NJ-01A	unaltered HIF1A expression
TCGA-DD-A1EC-01	TCGA-DD-A1EC-01A	unaltered HIF1A expression
TCGA-DD-A11B-01	TCGA-DD-A11B-01A	unaltered HIF1A expression
TCGA-G3-A25X-01	TCGA-G3-A25X-01A	unaltered HIF1A expression
TCGA-DD-A3A9-01	TCGA-DD-A3A9-01A	unaltered HIF1A expression
TCGA-FV-A496-01	TCGA-FV-A496-01A	unaltered HIF1A expression
TCGA-DD-A3A1-01	TCGA-DD-A3A1-01A	unaltered HIF1A expression
TCGA-BC-A10U-01	TCGA-BC-A10U-01A	unaltered HIF1A expression
TCGA-DD-A11A-01	TCGA-DD-A11A-01A	unaltered HIF1A expression
TCGA-DD-A39Y-01	TCGA-DD-A39Y-01A	unaltered HIF1A expression
TCGA-BC-A10Y-01	TCGA-BC-A10Y-01A	unaltered HIF1A expression
TCGA-DD-A11C-01	TCGA-DD-A11C-01A	unaltered HIF1A expression
TCGA-DD-A4NV-01	TCGA-DD-A4NV-01A	unaltered HIF1A expression
TCGA-DD-A3A2-01	TCGA-DD-A3A2-01A	unaltered HIF1A expression
TCGA-G3-A3CH-01	TCGA-G3-A3CH-01A	unaltered HIF1A expression
TCGA-DD-A3A5-01	TCGA-DD-A3A5-01A	unaltered HIF1A expression
TCGA-FV-A23B-01	TCGA-FV-A23B-01A	unaltered HIF1A expression
TCGA-BD-A3EP-01	TCGA-BD-A3EP-01A	unaltered HIF1A expression
TCGA-ES-A2HT-01	TCGA-ES-A2HT-01A	unaltered HIF1A expression
TCGA-BD-A2L6-01	TCGA-BD-A2L6-01A	unaltered HIF1A expression
TCGA-DD-A1EH-01	TCGA-DD-A1EH-01A	unaltered HIF1A expression
TCGA-DD-A116-01	TCGA-DD-A116-01A	unaltered HIF1A expression
TCGA-DD-A1EL-01	TCGA-DD-A1EL-01A	unaltered HIF1A expression
TCGA-DD-A1EB-01	TCGA-DD-A1EB-01A	unaltered HIF1A expression
TCGA-DD-A1ED-01	TCGA-DD-A1ED-01A	unaltered HIF1A expression
TCGA-DD-A1EJ-01	TCGA-DD-A1EJ-01A	unaltered HIF1A expression
TCGA-DD-A39Z-01	TCGA-DD-A39Z-01A	unaltered HIF1A expression
TCGA-FV-A495-01	TCGA-FV-A495-01A	unaltered HIF1A expression
TCGA-FV-A2QR-01	TCGA-FV-A2QR-01A	unaltered HIF1A expression
TCGA-DD-A1EI-01	TCGA-DD-A1EI-01A	unaltered HIF1A expression
TCGA-DD-A39X-01	TCGA-DD-A39X-01A	unaltered HIF1A expression
TCGA-DD-A118-01	TCGA-DD-A118-01A	unaltered HIF1A expression
TCGA-DD-A11D-01	TCGA-DD-A11D-01A	unaltered HIF1A expression
TCGA-DD-A3A3-01	TCGA-DD-A3A3-01A	unaltered HIF1A expression
TCGA-BC-A10T-01	TCGA-BC-A10T-01A	unaltered HIF1A expression
TCGA-DD-A3A8-01	TCGA-DD-A3A8-01A	unaltered HIF1A expression
TCGA-BC-A10R-01	TCGA-BC-A10R-01A	unaltered HIF1A expression
TCGA-BC-A216-01	TCGA-BC-A216-01A	unaltered HIF1A expression
TCGA-LG-A6GG-01	TCGA-LG-A6GG-01A	unaltered HIF1A expression
TCGA-DD-A4NL-01	TCGA-DD-A4NL-01A	unaltered HIF1A expression
TCGA-BC-A10X-01	TCGA-BC-A10X-01A	unaltered HIF1A expression
TCGA-BC-A10Q-01	TCGA-BC-A10Q-01A	unaltered HIF1A expression
TCGA-DD-A39V-01	TCGA-DD-A39V-01A	unaltered HIF1A expression
TCGA-DD-A3A4-01	TCGA-DD-A3A4-01A	unaltered HIF1A expression
TCGA-EP-A12J-01	TCGA-EP-A12J-01A	unaltered HIF1A expression
TCGA-ES-A2HS-01	TCGA-ES-A2HS-01A	unaltered HIF1A expression

## Sheet: Online Resource 2
Online Resource 2: Samples that were retrieved via CBioPortal.They are divided into two labels according to HIF-1A expression, Highly expresed and Not Altered. The table includes the demographic data for each patient including age, ethnicity, gender, and race
Sample ID	Phenotype					age_at_index	days_to_last_follow_up	age_at_index	days_to_last_follow_up	days_to_death	ethnicity	gender	race
TCGA-DD-AAD8-01A-11R-A41C-07	Not Altered					73	1219	73	1219	--	not hispanic or latino	female	asian
TCGA-O8-A75V-01A-11R-A32O-07	Not Altered					54	538	54	538	--	hispanic or latino	male	not reported
TCGA-CC-A9FS-01A-11R-A37K-07	Not Altered					55	211	55	211	--	not hispanic or latino	male	asian
TCGA-DD-AACK-01A-11R-A41C-07	Not Altered					70	9	70	9	--	not hispanic or latino	male	asian
TCGA-DD-A4NQ-01A-21R-A28V-07	Not Altered					60	--	60	--	373	hispanic or latino	male	white
TCGA-DD-AADM-01A-11R-A41C-07	Not Altered					58	--	58	--	12	not hispanic or latino	male	asian
TCGA-G3-A7M7-01A-12R-A352-07	Not Altered					65	361	65	361	--	not hispanic or latino	male	white
TCGA-DD-AAD5-01A-11R-A41C-07	Not Altered					54	1345	54	1345	--	not hispanic or latino	male	asian
TCGA-ES-A2HS-01A-11R-A180-07	Not Altered					80	--	80	--	688	not hispanic or latino	male	white
TCGA-G3-A5SL-01A-11R-A27V-07	Not Altered					70	621	70	621	--	not hispanic or latino	male	white
TCGA-ED-A7XO-01A-11R-A352-07	Not Altered					29	427	29	427	--	not hispanic or latino	male	asian
TCGA-DD-A3A5-01A-11R-A22L-07	Not Altered					66	--	66	--	3125	not hispanic or latino	female	white
TCGA-WQ-A9G7-01A-11R-A37K-07	Not Altered					71	30	71	30	--	not hispanic or latino	female	white
TCGA-G3-AAV5-01A-11R-A37K-07	Not Altered					67	354	67	354	--	not hispanic or latino	male	white
TCGA-DD-AACE-01A-11R-A41C-07	Not Altered					62	2184	62	2184	--	not hispanic or latino	male	asian
TCGA-DD-A1EK-01A-11R-A213-07	Not Altered					64	--	64	--	558	not hispanic or latino	female	white
TCGA-UB-A7MF-01A-11R-A33J-07	Not Altered					56	--	56	--	214	not hispanic or latino	male	white
TCGA-ZP-A9D0-01A-11R-A37K-07	Not Altered					67	1091	67	1091	--	not hispanic or latino	female	black or african american
TCGA-DD-A4NF-01A-11R-A27V-07	Not Altered					72	942	72	942	--	not hispanic or latino	male	white
TCGA-5R-AA1D-01A-11R-A38B-07	Not Altered					17	449	17	449	--	not hispanic or latino	female	white
TCGA-2Y-A9GT-01A-11R-A38B-07	Not Altered					51	--	51	--	1624	not hispanic or latino	male	white
TCGA-DD-AACS-01A-11R-A41C-07	Not Altered					39	1804	39	1804	--	not hispanic or latino	male	asian
TCGA-G3-A25Z-01A-11R-A16W-07	Not Altered					58	655	58	655	--	not hispanic or latino	male	asian
TCGA-BC-A10Z-01A-11R-A131-07	Not Altered					62	--	62	--	34	not hispanic or latino	female	white
TCGA-G3-AAV0-01A-11R-A37K-07	Not Altered					58	476	58	476	--	not hispanic or latino	male	asian
TCGA-G3-A7M8-01A-11R-A33R-07	Not Altered					31	430	31	430	--	not hispanic or latino	male	asian
TCGA-BC-A10X-01A-11R-A131-07	Not Altered					52	--	52	--	770	not hispanic or latino	female	white
TCGA-GJ-A6C0-01A-12R-A311-07	Not Altered					75	--	75	--	31	not hispanic or latino	female	white
TCGA-FV-A4ZQ-01A-11R-A266-07	Not Altered					52	12	52	12	--	not hispanic or latino	male	white
TCGA-BC-A10Q-01A-11R-A131-07	Not Altered					72	--	72	--	1135	not hispanic or latino	female	white
TCGA-EP-A3JL-01A-11R-A213-07	Not Altered					76	303	76	303	--	not hispanic or latino	male	white
TCGA-DD-AAEH-01A-11R-A41C-07	Not Altered					73	784	73	784	--	not hispanic or latino	male	asian
TCGA-DD-A4NK-01A-11R-A28V-07	Not Altered					80	--	80	--	1210	not hispanic or latino	female	white
TCGA-KR-A7K0-01A-12R-A33R-07	Not Altered					65	--	65	--	65	not reported	male	white
TCGA-G3-A25U-01A-11R-A16W-07	Not Altered					63	1636	63	1636	--	not hispanic or latino	female	asian
TCGA-ZP-A9CV-01A-11R-A38B-07	Not Altered					59	142	59	142	1088	not hispanic or latino	male	white
TCGA-DD-A1EB-01A-11R-A131-07	Not Altered					72	2017	72	2017	--	not reported	female	not reported
TCGA-DD-AACD-01A-11R-A41C-07	Not Altered					48	--	48	--	381	not hispanic or latino	male	asian
TCGA-DD-AACY-01A-11R-A41C-07	Not Altered					61	1450	61	1450	--	not hispanic or latino	male	asian
TCGA-2Y-A9H0-01A-11R-A38B-07	Not Altered					49	3675	49	3675	--	hispanic or latino	male	white
TCGA-BC-A3KF-01A-11R-A213-07	Not Altered					66	8	66	8	--	not reported	female	white
TCGA-DD-A3A8-01A-11R-A22L-07	Not Altered					75	--	75	--	11	not hispanic or latino	male	white
TCGA-DD-A11C-01A-11R-A131-07	Not Altered					69	662	69	662	--	not hispanic or latino	male	white
TCGA-XR-A8TG-01A-11R-A36F-07	Not Altered					58	898	58	898	--	hispanic or latino	male	white
TCGA-2Y-A9H7-01A-11R-A39D-07	Not Altered					81	1168	81	1168	--	not hispanic or latino	female	white
TCGA-KR-A7K2-01A-12R-A33R-07	Not Altered					64	829	64	829	--	not reported	male	white
TCGA-G3-AAV2-01A-11R-A37K-07	Not Altered					50	372	50	372	--	not hispanic or latino	male	white
TCGA-DD-A39Y-01A-11R-A213-07	Not Altered					67	--	67	--	171	not hispanic or latino	male	asian
TCGA-DD-A4NI-01A-11R-A27V-07	Not Altered					67	816	67	816	--	not hispanic or latino	male	white
TCGA-CC-A7IF-01A-11R-A33J-07	Not Altered					59	0	59	0	649	not hispanic or latino	male	asian
TCGA-CC-A3MA-01A-11R-A213-07	Not Altered					61	2	61	2	303	not hispanic or latino	male	asian
TCGA-2Y-A9GX-01A-11R-A38B-07	Not Altered					68	2442	68	2442	--	not hispanic or latino	male	white
TCGA-2Y-A9GV-01A-11R-A38B-07	Not Altered					54	--	54	--	2532	not hispanic or latino	female	white
TCGA-DD-AAVS-01A-11R-A41C-07	Not Altered					56	1823	56	1823	--	not hispanic or latino	male	asian
TCGA-DD-AAE7-01A-11R-A41C-07	Not Altered					72	644	72	644	--	not hispanic or latino	male	asian
TCGA-DD-AAD3-01A-11R-A41C-07	Not Altered					43	1295	43	1295	--	not hispanic or latino	male	asian
TCGA-G3-A25X-01A-11R-A16W-07	Not Altered					73	1779	73	1779	--	not hispanic or latino	male	asian
TCGA-DD-AAE0-01A-11R-A41C-07	Not Altered					45	555	45	555	--	not hispanic or latino	female	asian
TCGA-DD-A73E-01A-12R-A32O-07	Not Altered					66	44	66	44	--	not hispanic or latino	male	white
TCGA-ZS-A9CE-01A-11R-A37K-07	Not Altered					79	1241	79	1241	--	not hispanic or latino	female	white
TCGA-ED-A97K-01A-21R-A38B-07	Not Altered					54	6	54	6	--	not hispanic or latino	male	asian
TCGA-CC-A9FW-01A-11R-A37K-07	Not Altered					68	248	68	248	--	not hispanic or latino	male	asian
TCGA-FV-A3I1-01A-11R-A22L-07	Not Altered					81	0	81	0	247	not hispanic or latino	female	white
TCGA-DD-AAVQ-01A-11R-A41C-07	Not Altered					38	2728	38	2728	--	not hispanic or latino	male	asian
TCGA-CC-A7IG-01A-11R-A33J-07	Not Altered					47	0	47	0	299	not hispanic or latino	male	asian
TCGA-HP-A5N0-01A-11R-A28V-07	Not Altered					90	--	90	--	752	not reported	female	not reported
TCGA-UB-A7MD-01A-12R-A352-07	Not Altered					67	--	67	--	52	not hispanic or latino	male	black or african american
TCGA-DD-AAE4-01A-11R-A41C-07	Not Altered					49	608	49	608	--	not hispanic or latino	female	asian
TCGA-BD-A3EP-01A-11R-A22L-07	Not Altered					75	409	75	409	--	not hispanic or latino	female	black or african american
TCGA-LG-A9QC-01A-11R-A37K-07	Not Altered					48	425	48	425	--	not hispanic or latino	male	white
TCGA-DD-AAEE-01A-11R-A41C-07	Not Altered					55	810	55	810	--	not hispanic or latino	male	asian
TCGA-ZP-A9D4-01A-11R-A37K-07	Not Altered					64	395	64	395	--	not hispanic or latino	female	white
TCGA-2Y-A9H2-01A-12R-A38B-07	Not Altered					64	1731	64	1731	--	not hispanic or latino	female	white
TCGA-DD-A11D-01A-11R-A131-07	Not Altered					57	--	57	--	1560	not hispanic or latino	female	white
TCGA-ED-A5KG-01A-11R-A27V-07	Not Altered					60	854	60	854	--	not hispanic or latino	female	asian
TCGA-DD-A11B-01A-11R-A131-07	Not Altered					73	--	73	--	14	not hispanic or latino	male	white
TCGA-CC-5262-01A-01R-A131-07	Not Altered					67	0	67	0	103	not hispanic or latino	male	asian
TCGA-DD-AAD1-01A-11R-A41C-07	Not Altered					51	564	51	564	--	not hispanic or latino	female	asian
TCGA-UB-AA0V-01A-11R-A38B-07	Not Altered					69	314	69	314	--	not hispanic or latino	female	white
TCGA-5R-AAAM-01A-12R-A41C-07	Not Altered					65	--	65	--	46	not hispanic or latino	female	white
TCGA-FV-A3R2-01A-11R-A22L-07	Not Altered					75	--	75	--	194	not hispanic or latino	male	white
TCGA-NI-A8LF-01A-11R-A36F-07	Not Altered					74	799	74	799	--	not hispanic or latino	male	white
TCGA-CC-A5UC-01A-11R-A28V-07	Not Altered					63	0	63	0	347	not hispanic or latino	male	asian
TCGA-2Y-A9GS-01A-12R-A38B-07	Not Altered					58	--	58	--	724	hispanic or latino	male	white
TCGA-DD-AAVP-01A-11R-A41C-07	Not Altered					48	2752	48	2752	--	not hispanic or latino	male	asian
TCGA-DD-AACP-01A-11R-A41C-07	Not Altered					64	415	64	415	--	not hispanic or latino	male	asian
TCGA-DD-A1EL-01A-11R-A155-07	Not Altered					23	--	23	--	415	not hispanic or latino	male	black or african american
TCGA-DD-AACG-01A-11R-A41C-07	Not Altered					52	--	52	--	469	not hispanic or latino	male	asian
TCGA-DD-A39V-01A-11R-A213-07	Not Altered					77	--	77	--	643	not hispanic or latino	male	white
TCGA-UB-A7MC-01A-11R-A33R-07	Not Altered					59	500	59	500	--	not hispanic or latino	male	white
TCGA-DD-A4NB-01A-12R-A266-07	Not Altered					25	989	25	989	--	not hispanic or latino	male	white
TCGA-DD-AAE1-01A-11R-A41C-07	Not Altered					52	552	52	552	--	not hispanic or latino	male	asian
TCGA-ED-A7XP-01A-11R-A352-07	Not Altered					53	400	53	400	--	not hispanic or latino	female	asian
TCGA-DD-A73B-01A-12R-A32O-07	Not Altered					72	--	72	--	283	hispanic or latino	female	white
TCGA-2Y-A9HA-01A-11R-A39D-07	Not Altered					70	--	70	--	36	not hispanic or latino	male	white
TCGA-DD-A118-01A-11R-A131-07	Not Altered					77	3437	77	3437	--	not hispanic or latino	female	white
TCGA-LG-A9QD-01A-11R-A38B-07	Not Altered					68	366	68	366	--	hispanic or latino	male	white
TCGA-DD-AAC9-01A-11R-A41C-07	Not Altered					51	347	51	347	--	not hispanic or latino	male	asian
TCGA-DD-AACH-01A-11R-A41C-07	Not Altered					69	--	69	--	195	not hispanic or latino	male	asian
TCGA-2Y-A9HB-01A-11R-A39D-07	Not Altered					66	260	66	260	--	hispanic or latino	male	not reported
TCGA-ED-A627-01A-12R-A311-07	Not Altered					74	423	74	423	--	not hispanic or latino	male	white
TCGA-G3-A25Y-01A-11R-A16W-07	Not Altered					52	--	52	--	452	not hispanic or latino	female	asian
TCGA-UB-A7ME-01A-11R-A33J-07	Not Altered					51	486	51	486	--	not hispanic or latino	male	asian
TCGA-CC-5264-01A-01R-A131-07	Not Altered					71	0	71	0	102	not hispanic or latino	male	asian
TCGA-G3-AAV6-01A-21R-A37K-07	Not Altered					53	--	53	--	65	not hispanic or latino	female	white
TCGA-DD-AADF-01A-11R-A41C-07	Not Altered					64	--	64	--	115	not hispanic or latino	female	asian
TCGA-ED-A4XI-01A-11R-A266-07	Not Altered					58	819	58	819	--	not hispanic or latino	male	asian
TCGA-DD-AAW3-01A-11R-A41C-07	Not Altered					69	1633	69	1633	--	not hispanic or latino	male	asian
TCGA-G3-A6UC-01A-21R-A33J-07	Not Altered					65	671	65	671	--	not hispanic or latino	male	white
TCGA-DD-A73D-01A-12R-A32O-07	Not Altered					68	693	68	693	--	not hispanic or latino	female	white
TCGA-RG-A7D4-01A-12R-A33R-07	Not Altered					69	1098	69	1098	--	not hispanic or latino	male	black or african american
TCGA-BC-A216-01A-11R-A155-07	Not Altered					62	1351	62	1351	--	not reported	female	white
TCGA-CC-A7IJ-01A-11R-A33R-07	Not Altered					56	382	56	382	--	not hispanic or latino	male	asian
TCGA-K7-A5RF-01A-11R-A28V-07	Not Altered					64	631	64	631	--	not hispanic or latino	male	white
TCGA-G3-AAUZ-01A-11R-A38B-07	Not Altered					48	480	48	480	--	hispanic or latino	male	not reported
TCGA-DD-AADJ-01A-11R-A41C-07	Not Altered					70	1066	70	1066	--	not hispanic or latino	female	asian
TCGA-CC-A9FU-01A-11R-A37K-07	Not Altered					52	0	52	0	--	not hispanic or latino	female	asian
TCGA-5C-A9VH-01A-11R-A37K-07	Not Altered					70	322	70	322	--	not hispanic or latino	male	white
TCGA-ZS-A9CG-01A-11R-A37K-07	Not Altered					55	341	55	341	--	not hispanic or latino	male	white
TCGA-WQ-AB4B-01A-11R-A41C-07	Not Altered					62	395	62	395	--	not hispanic or latino	male	white
TCGA-DD-A11A-01A-11R-A131-07	Not Altered					67	79	67	79	--	not hispanic or latino	male	black or african american
TCGA-BW-A5NQ-01A-11R-A27V-07	Not Altered					63	0	63	0	--	not hispanic or latino	male	white
TCGA-DD-A1EJ-01A-11R-A155-07	Not Altered					71	887	71	887	1005	not hispanic or latino	female	white
TCGA-DD-A4NV-01A-11R-A311-07	Not Altered					61	2398	61	2398	--	not hispanic or latino	male	white
TCGA-2Y-A9H8-01A-11R-A39D-07	Not Altered					85	--	85	--	633	not hispanic or latino	female	white
TCGA-ED-A7PY-01A-11R-A33R-07	Not Altered					20	390	20	390	--	not hispanic or latino	female	asian
TCGA-DD-AADR-01A-11R-A41C-07	Not Altered					58	2028	58	2028	--	not hispanic or latino	male	asian
TCGA-FV-A495-01A-11R-A266-07	Not Altered					51	1	51	1	--	not hispanic or latino	female	white
TCGA-G3-A25V-01A-11R-A16W-07	Not Altered					68	860	68	860	--	not hispanic or latino	male	white
TCGA-DD-A3A2-01A-11R-A213-07	Not Altered					76	--	76	--	2131	not hispanic or latino	female	white
TCGA-FV-A496-01A-11R-A266-07	Not Altered					84	10	84	10	--	not hispanic or latino	female	white
TCGA-DD-AACV-01A-11R-A41C-07	Not Altered					53	1531	53	1531	--	not hispanic or latino	male	asian
TCGA-GJ-A9DB-01A-11R-A37K-07	Not Altered					68	--	68	--	67	not hispanic or latino	male	white
TCGA-DD-A39X-01A-11R-A213-07	Not Altered					78	--	78	--	1694	not hispanic or latino	female	white
TCGA-CC-A8HU-01A-11R-A36F-07	Not Altered					39	0	39	0	344	not hispanic or latino	female	asian
TCGA-DD-AADD-01A-11R-A41C-07	Not Altered					69	1363	69	1363	--	not reported	male	white
TCGA-BD-A2L6-01A-11R-A213-07	Not Altered					48	6	48	6	--	not hispanic or latino	female	asian
TCGA-ED-A7PX-01A-51R-A352-07	Not Altered					64	--	64	--	1271	not hispanic or latino	male	white
TCGA-2Y-A9GW-01A-11R-A38B-07	Not Altered					64	37	64	37	416	not hispanic or latino	male	white
TCGA-G3-A25S-01A-11R-A16W-07	Not Altered					49	1030	49	1030	--	hispanic or latino	female	white
TCGA-XR-A8TD-01A-12R-A39D-07	Not Altered					50	574	50	574	--	not hispanic or latino	male	asian
TCGA-DD-AADV-01A-11R-A39D-07	Not Altered					72	1531	72	1531	--	not hispanic or latino	male	asian
TCGA-DD-AAEI-01A-11R-A41C-07	Not Altered					29	--	29	--	827	not hispanic or latino	female	white
TCGA-DD-A39W-01A-11R-A213-07	Not Altered					68	357	68	357	--	not hispanic or latino	female	white
TCGA-2Y-A9H6-01A-11R-A39D-07	Not Altered					62	848	62	848	--	not hispanic or latino	female	white
TCGA-UB-A7MA-01A-11R-A33R-07	Not Altered					20	602	20	602	--	not hispanic or latino	female	white
TCGA-DD-A1EC-01A-21R-A131-07	Not Altered					48	0	48	0	272	not hispanic or latino	male	asian
TCGA-CC-A5UE-01A-11R-A28V-07	Not Altered					58	636	58	636	--	not hispanic or latino	male	asian
TCGA-DD-AADL-01A-11R-A41C-07	Not Altered					61	585	61	585	--	not hispanic or latino	male	asian
TCGA-G3-A3CK-01A-11R-A213-07	Not Altered					58	--	58	--	639	not hispanic or latino	female	white
TCGA-PD-A5DF-01A-11R-A27V-07	Not Altered					38	4	38	4	366	not hispanic or latino	female	white
TCGA-FV-A3R3-01A-11R-A22L-07	Not Altered					44	447	44	447	768	not hispanic or latino	male	asian
TCGA-G3-A5SI-01A-31R-A27V-07	Not Altered					75	--	75	--	581	not hispanic or latino	male	white
TCGA-FV-A2QR-01A-11R-A213-07	Not Altered					65	701	65	701	--	not hispanic or latino	female	white
TCGA-DD-A73C-01A-12R-A33J-07	Not Altered					35	2317	35	2317	--	not hispanic or latino	male	asian
TCGA-DD-AAVW-01A-11R-A41C-07	Not Altered					55	1939	55	1939	--	not hispanic or latino	female	white
TCGA-2Y-A9GU-01A-11R-A38B-07	Not Altered					73	363	73	363	--	not hispanic or latino	male	white
TCGA-EP-A3RK-01A-11R-A22L-07	Not Altered					45	0	45	0	304	not hispanic or latino	male	asian
TCGA-CC-A5UD-01A-11R-A28V-07	Not Altered					81	--	81	--	410	not hispanic or latino	female	white
TCGA-DD-AA3A-01A-11R-A37K-07	Not Altered					20	15	20	15	--	not reported	female	white
TCGA-RC-A6M5-01A-11R-A32O-07	Not Altered					67	--	67	--	419	not reported	male	not reported
TCGA-DD-A3A7-01A-11R-A22L-07	Not Altered					66	579	66	579	--	not hispanic or latino	male	asian
TCGA-RC-A7SF-01A-11R-A352-07	Not Altered					16	925	16	925	--	hispanic or latino	male	white
TCGA-XR-A8TE-01A-11R-A36F-07	Not Altered					26	0	26	0	--	hispanic or latino	female	white
TCGA-BW-A5NP-01A-11R-A27V-07	Not Altered					45	458	45	458	--	not hispanic or latino	male	asian
TCGA-DD-AADP-01A-11R-A39D-07	Not Altered					74	--	74	--	1490	not hispanic or latino	female	white
TCGA-BC-4072-01B-11R-A155-07	Not Altered					65	2301	65	2301	--	not hispanic or latino	male	asian
TCGA-DD-AACA-01A-11R-A41C-07	Not Altered					55	453	55	453	--	not hispanic or latino	male	asian
TCGA-DD-AADO-01A-11R-A41C-07	Not Altered					66	562	66	562	--	not hispanic or latino	female	white
TCGA-BC-A8YO-01A-11R-A37K-07	Not Altered					71	728	71	728	--	not hispanic or latino	male	white
TCGA-DD-A73A-01A-12R-A32O-07	Not Altered					59	719	59	719	--	not hispanic or latino	female	asian
TCGA-DD-AAEG-01A-11R-A39D-07	Not Altered					69	722	69	722	--	not hispanic or latino	male	asian
TCGA-DD-AAE9-01A-11R-A41C-07	Not Altered					70	608	70	608	--	not hispanic or latino	male	white
TCGA-EP-A26S-01A-11R-A16W-07	Not Altered					64	--	64	--	931	not hispanic or latino	female	white
TCGA-DD-A3A9-01A-11R-A266-07	Not Altered					68	--	68	--	365	not hispanic or latino	male	asian
TCGA-DD-AACF-01A-11R-A41C-07	Not Altered					68	1452	68	1452	--	not hispanic or latino	male	black or african american
TCGA-2Y-A9H4-01A-11R-A38B-07	Not Altered					74	22	74	22	--	not hispanic or latino	female	white
TCGA-RC-A6M4-01A-11R-A32O-07	Not Altered					59	879	59	879	--	not hispanic or latino	male	white
TCGA-GJ-A3OU-01A-31R-A38B-07	Not Altered					44	12	44	12	97	not hispanic or latino	male	asian
TCGA-CC-5261-01A-01R-A131-07	Not Altered					61	--	61	--	2456	not hispanic or latino	female	white
TCGA-DD-A4NS-01A-11R-A311-07	Not Altered					70	697	70	697	--	not hispanic or latino	male	white
TCGA-2Y-A9H9-01A-21R-A39D-07	Not Altered					54	363	54	363	--	not hispanic or latino	male	asian
TCGA-CC-A3MC-01A-11R-A22L-07	Not Altered					54	--	54	--	438	not hispanic or latino	male	black or african american
TCGA-ES-A2HT-01A-12R-A180-07	Not Altered					51	1067	51	1067	--	not hispanic or latino	male	asian
TCGA-DD-AAEK-01A-11R-A41C-07	Not Altered					77	747	77	747	--	not hispanic or latino	male	white
TCGA-MI-A75H-01A-11R-A32O-07	Not Altered					56	2746	56	2746	--	not hispanic or latino	female	white
TCGA-DD-A4ND-01A-11R-A266-07	Not Altered					68	345	68	345	--	not hispanic or latino	female	white
TCGA-WJ-A86L-01A-12R-A39D-07	Not Altered					51	7	51	7	296	not hispanic or latino	female	asian
TCGA-ED-A66Y-01A-11R-A311-07	Not Altered					58	229	58	229	--	not hispanic or latino	male	white
TCGA-MR-A520-01A-11R-A266-07	Not Altered					57	906	57	906	--	not reported	male	not reported
TCGA-KR-A7K8-01A-11R-A33J-07	Not Altered					56	1970	56	1970	--	not hispanic or latino	male	asian
TCGA-DD-AAVY-01A-11R-A41C-07	Not Altered					68	680	68	680	--	not hispanic or latino	female	white
TCGA-BC-A3KG-01A-11R-A213-07	Not Altered					68	2301	68	2301	--	not hispanic or latino	male	white
TCGA-DD-A1ED-01A-11R-A155-07	Not Altered					46	1711	46	1711	--	not hispanic or latino	male	white
TCGA-DD-A4NL-01A-11R-A28V-07	Not Altered					60	327	60	327	--	not hispanic or latino	male	white
TCGA-UB-AA0U-01A-11R-A38B-07	Not Altered					36	3	36	3	315	not hispanic or latino	male	asian
TCGA-CC-A3MB-01A-11R-A213-07	Not Altered					43	--	43	--	601	not reported	female	not reported
TCGA-DD-A39Z-01A-11R-A213-07	Not Altered					73	--	73	--	1386	not hispanic or latino	male	white
TCGA-ZS-A9CD-01A-11R-A37K-07	Not Altered					68	2415	68	2415	--	not hispanic or latino	male	asian
TCGA-DD-A1EA-01A-11R-A131-07	Not Altered					61	0	61	0	278	not hispanic or latino	male	asian
TCGA-CC-A7IL-01A-11R-A33R-07	Not Altered					74	0	74	0	140	not hispanic or latino	male	asian
TCGA-CC-A8HT-01A-11R-A36F-07	Not Altered					32	1302	32	1302	--	not hispanic or latino	male	asian
TCGA-DD-AACN-01A-11R-A41C-07	Not Altered					66	519	66	519	--	not hispanic or latino	male	black or african american
TCGA-K7-A5RG-01A-11R-A28V-07	Not Altered					47	910	47	910	--	not hispanic or latino	male	asian
TCGA-ED-A459-01A-11R-A266-07	Not Altered					45	1553	45	1553	--	not hispanic or latino	female	white
TCGA-G3-A25T-01A-11R-A16W-07	Not Altered					47	640	47	640	--	not hispanic or latino	female	asian
TCGA-RC-A7S9-01A-11R-A33R-07	Not Altered					42	468	42	468	--	not hispanic or latino	male	asian
TCGA-RC-A7SH-01A-11R-A38B-07	Not Altered					76	--	76	--	837	not hispanic or latino	male	white
TCGA-BC-A10T-01A-11R-A131-07	Not Altered					38	1900	38	1900	--	not hispanic or latino	male	asian
TCGA-DD-AAVZ-01A-11R-A41C-07	Not Altered					55	555	55	555	--	not hispanic or latino	female	asian
TCGA-DD-AADY-01A-11R-A41C-07	Not Altered					61	--	61	--	1685	not hispanic or latino	male	asian
TCGA-DD-AACC-01A-11R-A41C-07	Not Altered					44	2513	44	2513	--	not hispanic or latino	male	asian
TCGA-DD-AAVR-01A-11R-A41C-07	Not Altered					40	--	40	--	223	not hispanic or latino	male	asian
TCGA-DD-A119-01A-11R-A131-07	Not Altered					75	421	75	421	1397	not reported	female	white
TCGA-BC-A217-01A-11R-A155-07	Not Altered					51	--	51	--	359	not hispanic or latino	male	asian
TCGA-G3-AAV1-01A-11R-A38B-07	Not Altered					45	--	45	--	535	not hispanic or latino	male	asian
TCGA-DD-A3A3-01A-11R-A22L-07	Not Altered					85	--	85	--	9	not hispanic or latino	female	white
TCGA-DD-A4NR-01A-11R-A311-07	Not Altered					59	436	59	436	--	not hispanic or latino	male	asian
TCGA-DD-AADQ-01A-11R-A41C-07	Not Altered					43	1085	43	1085	--	not hispanic or latino	female	asian
TCGA-DD-AADI-01A-11R-A41C-07	Not Altered					64	615	64	615	--	hispanic or latino	female	white
TCGA-WX-AA44-01A-11R-A39D-07	Not Altered					46	2202	46	2202	--	not hispanic or latino	male	asian
TCGA-DD-AAVU-01A-11R-A41C-07	Not Altered					58	328	58	328	--	not hispanic or latino	male	white
TCGA-5C-A9VG-01A-11R-A37K-07	Not Altered					57	0	57	0	217	not hispanic or latino	male	asian
TCGA-CC-A7IE-01A-21R-A38B-07	Not Altered					80	729	80	729	--	not hispanic or latino	male	white
TCGA-FV-A2QQ-01A-11R-A22L-07	Not Altered					61	6	61	6	--	not hispanic or latino	male	asian
TCGA-ED-A7PZ-01A-11R-A33R-07	Not Altered					66	512	66	512	--	not hispanic or latino	male	white
TCGA-K7-A6G5-01A-11R-A311-07	Not Altered					59	1567	59	1567	--	not hispanic or latino	male	asian
TCGA-DD-AACU-01A-11R-A41C-07	Not Altered					51	1242	51	1242	--	not hispanic or latino	male	asian
TCGA-DD-AADB-01A-11R-A41C-07	Not Altered					64	444	64	444	--	not hispanic or latino	male	white
TCGA-BC-A69H-01A-11R-A311-07	Not Altered					34	330	34	330	--	not reported	male	white
TCGA-MR-A8JO-01A-12R-A36F-07	Not Altered					62	--	62	--	19	not hispanic or latino	male	black or african american
TCGA-EP-A2KC-01A-11R-A213-07	Not Altered					69	1855	69	1855	--	not hispanic or latino	male	asian
TCGA-DD-AAW2-01A-11R-A41C-07	Not Altered					61	756	61	756	--	not hispanic or latino	male	white
TCGA-WX-AA46-01A-11R-A39D-07	Not Altered					56	21	56	21	--	not hispanic or latino	female	white
TCGA-ZP-A9D1-01A-11R-A38B-07	Not Altered					58	365	58	365	--	not hispanic or latino	male	asian
TCGA-CC-A7IH-01A-11R-A33J-07	Not Altered					61	630	61	630	--	not hispanic or latino	male	black or african american
TCGA-MI-A75I-01A-11R-A32O-07	Not Altered					57	0	57	0	--	not hispanic or latino	male	asian
TCGA-CC-A9FV-01A-11R-A37K-07	Not Altered					53	--	53	--	425	not hispanic or latino	male	asian
TCGA-DD-AADC-01A-11R-A41C-07	Not Altered					66	170	66	170	--	not hispanic or latino	male	asian
TCGA-DD-AACX-01A-11R-A41C-07	Not Altered					38	361	38	361	--	not hispanic or latino	male	asian
TCGA-G3-AAV7-01A-11R-A38B-07	Not Altered					82	--	82	--	848	not hispanic or latino	female	white
TCGA-2Y-A9GZ-01A-11R-A39D-07	Not Altered					58	412	58	412	--	not hispanic or latino	female	white
TCGA-G3-AAV3-01A-11R-A37K-07	Not Altered					57	520	57	520	--	not hispanic or latino	male	white
TCGA-5R-AA1C-01A-11R-A41C-07	Not Altered					32	3308	32	3308	--	not hispanic or latino	male	white
TCGA-DD-A4NP-01A-11R-A28V-07	Not Altered					54	2015	54	2015	--	not hispanic or latino	male	asian
TCGA-DD-AAW0-01A-11R-A41C-07	Not Altered					59	--	59	--	555	not hispanic or latino	female	white
TCGA-2Y-A9H5-01A-11R-A38B-07	Not Altered					58	520	58	520	--	not hispanic or latino	male	white
TCGA-G3-A5SM-01A-12R-A28V-07	Not Altered					66	672	66	672	--	not hispanic or latino	male	asian
TCGA-DD-AAD6-01A-11R-A41C-07	Not Altered					46	334	46	334	596	not hispanic or latino	female	white
TCGA-EP-A2KB-01A-11R-A180-07	Not Altered					65	917	65	917	--	not hispanic or latino	female	white
TCGA-DD-A4NH-01A-11R-A27V-07	Not Altered					74	2324	74	2324	--	not hispanic or latino	female	asian
TCGA-DD-AACB-01A-11R-A41C-07	Not Altered					65	2245	65	2245	--	not hispanic or latino	male	white
TCGA-DD-A4NO-01A-11R-A28V-07	Not Altered					66	216	66	216	262	not hispanic or latino	male	white
TCGA-4R-AA8I-01A-11R-A38B-07	Not Altered					45	1516	45	1516	--	hispanic or latino	male	white
TCGA-2Y-A9H3-01A-11R-A38B-07	Not Altered					71	--	71	--	1791	not hispanic or latino	male	white
TCGA-NI-A4U2-01A-11R-A28V-07	Not Altered					50	20	50	20	--	not hispanic or latino	male	black or african american
TCGA-BW-A5NO-01A-11R-A27V-07	Not Altered					76	--	76	--	711	not hispanic or latino	male	white
TCGA-BC-A10Y-01A-11R-A131-07	Not Altered					54	928	54	928	--	not hispanic or latino	female	white
TCGA-DD-A4NJ-01A-11R-A27V-07	Not Altered					53	780	53	780	--	not hispanic or latino	male	asian
TCGA-G3-A3CH-01A-11R-A22L-07	Not Altered					64	--	64	--	757	not hispanic or latino	female	white
TCGA-2Y-A9GY-01A-11R-A38B-07	Not Altered					72	--	72	--	3258	not hispanic or latino	female	white
TCGA-DD-A3A6-01A-11R-A22L-07	Not Altered					56	--	56	--	899	not hispanic or latino	female	white
TCGA-DD-A4NN-01A-11R-A28V-07	Not Altered					65	--	65	--	233	not reported	male	not reported
TCGA-DD-A3A1-01A-11R-A213-07	Not Altered					38	1718	38	1718	--	not hispanic or latino	male	asian
TCGA-DD-AAVX-01A-11R-A41C-07	Not Altered					66	--	66	--	308	not hispanic or latino	female	white
TCGA-BC-A10R-01A-11R-A131-07	Not Altered					79	387	79	387	--	not hispanic or latino	female	white
TCGA-LG-A6GG-01A-11R-A311-07	Not Altered					51	0	51	0	279	not hispanic or latino	female	asian
TCGA-CC-A8HV-01A-11R-A36F-07	Not Altered					60	408	60	408	--	not hispanic or latino	female	asian
TCGA-ED-A82E-01A-11R-A352-07	Not Altered					75	2102	75	2102	--	not hispanic or latino	male	asian
TCGA-DD-AACJ-01A-11R-A41C-07	Not Altered					68	1049	68	1049	--	not hispanic or latino	female	asian
TCGA-DD-AADK-01A-11R-A41C-07	Not Altered					50	0	50	0	101	not hispanic or latino	male	asian
TCGA-CC-A1HT-01A-11R-A131-07	Not Altered					48	94	48	94	--	not hispanic or latino	male	black or african american
TCGA-QA-A7B7-01A-11R-A32O-07	Not Altered					37	--	37	--	612	not hispanic or latino	male	white
TCGA-DD-A3A4-01A-11R-A22L-07	Not Altered					50	566	50	566	--	not hispanic or latino	male	asian
TCGA-DD-AAE3-01A-11R-A41C-07	Not Altered					74	--	74	--	693	hispanic or latino	male	white
TCGA-XR-A8TF-01A-11R-A36F-07	Not Altered					33	--	33	--	556	not hispanic or latino	female	white
TCGA-WX-AA47-01A-11R-A39D-07	Not Altered					50	429	50	429	432	not hispanic or latino	male	asian
TCGA-DD-AACQ-01A-11R-A41C-07	Not Altered					--	--	--	--	--	not hispanic or latino	male	asian
TCGA-2V-A95S-01A-11R-A37K-07	Not Altered					54	399	54	399	--	not hispanic or latino	male	asian
TCGA-CC-A7II-01A-11R-A33J-07	Not Altered					68	--	68	--	1622	not hispanic or latino	male	asian
TCGA-DD-A116-01A-11R-A131-07	Not Altered					78	--	78	--	91	not reported	male	not reported
TCGA-HP-A5MZ-01A-21R-A27V-07	Not Altered					46	183	46	183	--	not hispanic or latino	male	asian
TCGA-DD-A1EI-01A-11R-A131-07	Not Altered					48	587	48	587	--	not hispanic or latino	male	asian
TCGA-DD-AADW-01A-11R-A39D-07	Not Altered					53	--	53	--	2542	not reported	male	white
TCGA-DD-A115-01A-11R-A131-07	Not Altered					59	472	59	472	--	not hispanic or latino	male	asian
TCGA-RC-A7SK-01A-11R-A352-07	Not Altered					35	406	35	406	--	not hispanic or latino	male	asian
TCGA-ED-A66X-01A-11R-A311-07	Not Altered					51	638	51	638	--	not hispanic or latino	male	asian
TCGA-DD-AAE2-01A-11R-A41C-07	Not Altered					56	2455	56	2455	--	not hispanic or latino	male	asian
TCGA-DD-AAVV-01A-11R-A41C-07	Not Altered					73	137	73	137	--	not hispanic or latino	female	asian
TCGA-DD-AAD0-01A-11R-A41C-07	Not Altered					72	706	72	706	--	not hispanic or latino	male	asian
TCGA-ZP-A9CZ-01A-11R-A38B-07	Not Altered					24	601	24	601	--	not hispanic or latino	male	white
TCGA-UB-A7MB-01A-11R-A33R-07	Not Altered					70	987	70	987	1852	not hispanic or latino	female	white
TCGA-FV-A23B-01A-11R-A16W-07	Not Altered					52	357	52	357	627	not hispanic or latino	female	white
TCGA-EP-A2KA-01A-11R-A180-07	Not Altered					66	782	66	782	--	not hispanic or latino	female	white
TCGA-ZP-A9CY-01A-11R-A38B-07	Not Altered					63	--	63	--	171	not hispanic or latino	female	asian
TCGA-DD-AACZ-01A-11R-A41C-07	Not Altered					51	763	51	763	--	not hispanic or latino	male	asian
TCGA-DD-AAED-01A-12R-A41C-07	Not Altered					66	658	66	658	--	not hispanic or latino	male	asian
TCGA-DD-AAD2-01A-11R-A41C-07	Not Altered					77	1085	77	1085	--	not hispanic or latino	female	white
TCGA-DD-A73F-01A-11R-A32O-07	Not Altered					64	2412	64	2412	--	not hispanic or latino	male	white
TCGA-ZS-A9CF-01A-11R-A38B-07	Not Altered					59	0	59	0	262	not hispanic or latino	male	asian
TCGA-CC-A7IK-01A-12R-A33R-07	Not Altered					48	0	48	0	129	not hispanic or latino	male	asian
TCGA-CC-5258-01A-01R-A131-07	Not Altered					23	1495	23	1495	--	not hispanic or latino	male	white
TCGA-DD-A1EH-01A-11R-A131-07	Not Altered					43	1424	43	1424	--	not hispanic or latino	male	asian
TCGA-DD-AACW-01A-11R-A41C-07	Not Altered					69	289	69	289	547	not hispanic or latino	male	white
TCGA-BC-A5W4-01A-11R-A28V-07	Not Altered					69	--	69	--	837	not hispanic or latino	male	white
TCGA-BC-A10U-01A-11R-A131-07	Not Altered					62	570	62	570	--	not hispanic or latino	male	black or african american
TCGA-EP-A12J-01A-11R-A131-07	Not Altered					61	507	61	507	--	not hispanic or latino	male	white
TCGA-MI-A75E-01A-11R-A32O-07	Not Altered					66	58	66	58	107	not hispanic or latino	female	asian
TCGA-DD-AACL-01A-11R-A41C-07	Not Altered					60	554	60	554	--	not hispanic or latino	male	asian
TCGA-DD-AADU-01A-11R-A41C-07	Not Altered					69	1562	69	1562	--	not hispanic or latino	female	asian
TCGA-DD-AACT-01A-11R-A41C-07	Not Altered					57	--	57	--	394	not hispanic or latino	female	white
TCGA-DD-A1EF-01A-11R-A131-07	Not Altered					53	588	53	588	--	not hispanic or latino	male	asian
TCGA-RC-A7SB-01A-21R-A352-07	Not Altered					65	575	65	575	--	not hispanic or latino	male	asian
TCGA-DD-AAEA-01A-11R-A41C-07	Not Altered					71	180	71	180	--	not hispanic or latino	male	white
TCGA-G3-A3CI-01A-11R-A213-07	Not Altered					61	951	61	951	--	not reported	female	white
TCGA-KR-A7K7-01A-11R-A33J-07	Not Altered					83	--	83	--	27	not hispanic or latino	female	white
TCGA-G3-AAV4-01A-11R-A38B-07	Not Altered					70	--	70	--	56	not hispanic or latino	male	white
TCGA-G3-A7M9-01A-23R-A352-07	Not Altered					60	632	60	632	--	not hispanic or latino	female	white
TCGA-G3-A7M6-01A-11R-A33R-07	Not Altered					55	1989	55	1989	--	not hispanic or latino	male	asian
TCGA-DD-AAW1-01A-11R-A41C-07	Not Altered					70	1145	70	1145	--	not hispanic or latino	male	asian
TCGA-DD-AADG-01A-11R-A41C-07	Not Altered					66	1233	66	1233	--	not hispanic or latino	female	asian
TCGA-DD-AADA-01A-11R-A41C-07	Not Altered					50	6	50	6	56	not hispanic or latino	female	asian
TCGA-ED-A8O6-01A-11R-A36F-07	Not Altered					75	9	75	9	--	not hispanic or latino	male	white
TCGA-RC-A6M6-01A-11R-A32O-07	Not Altered					69	1618	69	1618	--	not hispanic or latino	male	asian
TCGA-DD-AACI-01A-11R-A41C-07	Not Altered					65	396	65	396	--	not hispanic or latino	male	black or african american
TCGA-3K-AAZ8-01A-12R-A39D-07	Not Altered					61	20	61	20	--	not hispanic or latino	male	asian
TCGA-5C-AAPD-01A-21R-A39D-07	Not Altered					76	447	76	447	--	not hispanic or latino	male	asian
TCGA-G3-A7M5-01A-11R-A33R-07	Not Altered					63	698	63	698	--	not hispanic or latino	male	white
TCGA-MI-A75G-01A-11R-A32O-07	Not Altered					55	2425	55	2425	--	not hispanic or latino	female	white
TCGA-DD-A113-01A-11R-A131-07	Not Altered					59	406	59	406	--	not hispanic or latino	female	asian
TCGA-ED-A8O5-01A-11R-A36F-07	Not Altered					64	291	64	291	--	not hispanic or latino	male	white
TCGA-MI-A75C-01A-11R-A32O-07	Not Altered					73	849	73	849	--	not hispanic or latino	male	white
TCGA-BC-4073-01B-02R-A131-07	Highly expresed					50	--	50	--	91	not hispanic or latino	male	asian
TCGA-BC-A10W-01A-11R-A131-07	Highly expresed					80	--	80	--	153	not hispanic or latino	male	white
TCGA-BC-A112-01A-11R-A131-07	Highly expresed					61	0	61	0	87	not hispanic or latino	female	asian
TCGA-CC-5260-01A-01R-A131-07	Highly expresed					35	--	35	--	129	not hispanic or latino	male	asian
TCGA-CC-5263-01A-01R-A131-07	Highly expresed					45	3	45	3	300	not hispanic or latino	male	asian
TCGA-CC-A3M9-01A-11R-A213-07	Highly expresed					42	--	42	--	1149	not hispanic or latino	male	black or african american
TCGA-DD-A114-01A-11R-A131-07	Highly expresed					67	1008	67	1008	--	not hispanic or latino	female	white
TCGA-DD-A4NA-01A-11R-A266-07	Highly expresed					76	848	76	848	--	not hispanic or latino	female	white
TCGA-FV-A3I0-01A-11R-A22L-07	Highly expresed					59	698	59	698	--	not hispanic or latino	male	white
TCGA-G3-A5SJ-01A-11R-A27V-07	Highly expresed					61	359	61	359	--	not hispanic or latino	male	white
TCGA-K7-AAU7-01A-11R-A38B-07	Highly expresed					24	0	24	0	--	not reported	male	american indian or alaska native
TCGA-RC-A6M3-01A-11R-A32O-07	Highly expresed					68	--	68	--	412	hispanic or latino	male	white
TCGA-YA-A8S7-01A-11R-A37K-07	Highly expresed					51	743	51	743	765	not hispanic or latino	male	white
TCGA-ZP-A9D2-01A-11R-A38B-07	Highly expresed

## Sheet: Online Resource 3
Online Resource 3: The identified 1852 DEGs between H_E and N_A groups were at the set cutoff of |log2FC| > 2 and adjusted P-value < 0.01
Ensembl Gene IDs	BaseMean	Log2FoldChange	LfcSE	Stat	Pvalue	Padj
ENSG00000000005	3.32346	-3.03266	0.815635	-3.71815	0.000200684	0.0016401
ENSG00000001626	469.975	5.26065	0.871208	6.03834	1.56e-09	6.83e-08
ENSG00000002587	100.607	2.41586	0.343929	7.02429	2.15e-12	1.96e-10
ENSG00000004799	8005.43	-2.18031	0.453929	-4.80321	1.56e-06	2.82e-05
ENSG00000005001	95.0851	2.89071	0.918949	3.14567	0.00165705	0.00932146
ENSG00000005471	6452.21	-2.96523	0.42897	-6.91245	4.76e-12	3.88e-10
ENSG00000005884	1114.58	3.32858	0.42036	7.9184	2.41e-15	4.88e-13
ENSG00000005981	113.975	-3.01997	0.549758	-5.49327	3.95e-08	1.18e-06
ENSG00000006606	18.9457	2.18842	0.613526	3.56696	0.000361147	0.00267631
ENSG00000007001	519.567	-4.04495	0.695749	-5.8138	6.11e-09	2.28e-07
ENSG00000007062	307.433	3.22332	0.867967	3.71364	0.000204297	0.00166482
ENSG00000007306	84.2851	6.05672	1.5355	3.94445	8e-05	0.000766744
ENSG00000007314	94.2898	-2.05329	0.353807	-5.80342	6.5e-09	2.41e-07
ENSG00000007933	16668.7	-2.67109	0.422526	-6.32173	2.59e-10	1.37e-08
ENSG00000008311	963.752	-2.36841	0.47282	-5.00913	5.47e-07	1.14e-05
ENSG00000009724	9481.46	-5.78236	0.414311	-13.9566	2.87e-44	9.71e-40
ENSG00000009950	14510.1	-2.06974	0.274705	-7.53443	4.9e-14	6.83e-12
ENSG00000010282	5.76201	-2.08351	0.652384	-3.19369	0.00140469	0.00815234
ENSG00000010379	382.738	-3.40928	0.458289	-7.43916	1.01e-13	1.33e-11
ENSG00000011083	9.48	-2.31659	0.684919	-3.38229	0.000718854	0.00469788
ENSG00000011347	4327.25	-3.59996	0.512302	-7.02703	2.11e-12	1.93e-10
ENSG00000011422	358.442	2.8875	0.343265	8.41186	4.04e-17	1.25e-14
ENSG00000011638	148.962	2.13176	0.364815	5.84341	5.11e-09	1.95e-07
ENSG00000013293	16.4316	-2.36888	0.730228	-3.24403	0.0011785	0.0070687
ENSG00000019186	6.97806	3.95372	1.11252	3.55385	0.000379629	0.00279068
ENSG00000019505	405.795	4.02089	0.903117	4.45224	8.5e-06	0.000118725
ENSG00000021461	198.22	-4.85226	0.569442	-8.52108	1.58e-17	5.41e-15
ENSG00000021826	75641.2	-3.3039	0.541105	-6.10584	1.02e-09	4.67e-08
ENSG00000023330	12915.3	-2.0611	0.314684	-6.54976	5.76e-11	3.54e-09
ENSG00000025423	20676.2	-2.88969	0.423811	-6.81834	9.21e-12	6.95e-10
ENSG00000029559	24.0163	4.03189	0.827614	4.87171	1.11e-06	2.09e-05
ENSG00000036473	4809.86	-3.28235	0.478173	-6.86436	6.68e-12	5.2e-10
ENSG00000036828	27.4268	-2.89371	0.829857	-3.487	0.000488465	0.0034235
ENSG00000041353	179.384	2.39294	0.510293	4.68935	2.74e-06	4.6e-05
ENSG00000041982	1128.94	3.00774	0.420344	7.15541	8.34e-13	8.51e-11
ENSG00000042781	474.761	-2.1564	0.509108	-4.23564	2.28e-05	0.000269585
ENSG00000042980	123.812	2.54334	0.454784	5.59241	2.24e-08	7.2e-07
ENSG00000046604	1864.8	2.33546	0.384438	6.07501	1.24e-09	5.57e-08
ENSG00000047617	58.2242	-2.9381	0.553017	-5.31285	1.08e-07	2.83e-06
ENSG00000049089	219.72	2.52562	0.480731	5.25369	1.49e-07	3.76e-06
ENSG00000053108	132.829	2.30251	0.573734	4.0132	5.99e-05	0.000602556
ENSG00000054356	6.25259	2.62865	0.552526	4.75752	1.96e-06	3.44e-05
ENSG00000054803	62.8082	-2.9176	0.766499	-3.80639	0.000141007	0.00122734
ENSG00000055957	76343.6	-2.32416	0.350549	-6.63006	3.36e-11	2.22e-09
ENSG00000057149	10.3198	6.42698	1.44775	4.43928	9.03e-06	0.000125047
ENSG00000057593	8003.48	-2.63579	0.317804	-8.29376	1.1e-16	3.05e-14
ENSG00000058085	407.142	3.78683	0.670483	5.64792	1.62e-08	5.4e-07
ENSG00000058404	206.082	-2.58135	0.622408	-4.14736	3.36e-05	0.000374964
ENSG00000060140	8.78992	2.34796	0.597804	3.92763	8.58e-05	0.000814071
ENSG00000060718	102.649	2.86973	0.770149	3.7262	0.000194391	0.00159639
ENSG00000060982	371.743	2.10877	0.386108	5.46162	4.72e-08	1.38e-06
ENSG00000062096	125.427	-4.69748	0.87101	-5.39314	6.92e-08	1.91e-06
ENSG00000062282	7869.04	-2.30663	0.347616	-6.63556	3.23e-11	2.15e-09
ENSG00000063015	166.854	-5.68959	0.8482	-6.70784	1.98e-11	1.37e-09
ENSG00000063854	8245.55	-2.01953	0.264735	-7.62851	2.37e-14	3.64e-12
ENSG00000064042	663.516	2.16098	0.371549	5.81614	6.02e-09	2.26e-07
ENSG00000064692	177.31	2.08436	0.473526	4.4018	1.07e-05	0.000144018
ENSG00000064886	43.9805	2.15814	0.532812	4.05047	5.11e-05	0.000530407
ENSG00000065618	21.7115	2.86843	0.451183	6.35757	2.05e-10	1.12e-08
ENSG00000065621	424.551	-2.52658	0.391251	-6.4577	1.06e-10	6.2e-09
ENSG00000066032	428.967	-7.26792	0.999109	-7.2744	3.48e-13	3.94e-11
ENSG00000066813	13263.9	-2.9806	0.414456	-7.19158	6.4e-13	6.76e-11
ENSG00000067057	995.781	2.18164	0.468642	4.65525	3.24e-06	5.32e-05
ENSG00000067225	9129.86	2.50047	0.386973	6.46161	1.04e-10	6.05e-09
ENSG00000067445	483.693	-2.44112	0.384075	-6.35584	2.07e-10	1.12e-08
ENSG00000069018	1.33605	2.63579	0.815931	3.23041	0.00123613	0.00734155
ENSG00000069431	1210.72	-2.1235	0.404321	-5.25201	1.5e-07	3.79e-06
ENSG00000072080	4311.76	-4.30588	0.565807	-7.61015	2.74e-14	4.1e-12
ENSG00000072195	123.868	2.86876	0.571168	5.02263	5.1e-07	1.08e-05
ENSG00000073146	54.8851	-2.08392	0.417254	-4.99436	5.9e-07	1.21e-05
ENSG00000073734	1786.23	-3.75735	0.55499	-6.77012	1.29e-11	9.33e-10
ENSG00000073754	604.043	-3.78747	0.652134	-5.8078	6.33e-09	2.36e-07
ENSG00000074047	38.8581	2.00112	0.511312	3.91369	9.09e-05	0.00085561
ENSG00000074803	123.519	-5.8449	0.921109	-6.34551	2.22e-10	1.19e-08
ENSG00000075223	121.937	2.53822	0.560358	4.52964	5.91e-06	8.74e-05
ENSG00000075461	199.958	-3.45558	0.794512	-4.34931	1.37e-05	0.000176643
ENSG00000076716	408.923	2.00529	0.546422	3.66986	0.000242681	0.0019257
ENSG00000077063	158.043	2.71922	0.624108	4.35697	1.32e-05	0.000171542
ENSG00000077080	8.35036	-2.98196	0.558071	-5.34333	9.13e-08	2.44e-06
ENSG00000077522	367.896	-2.93612	0.69972	-4.19614	2.72e-05	0.000312885
ENSG00000078596	392.147	2.4331	0.366813	6.63307	3.29e-11	2.18e-09
ENSG00000078898	340.159	-3.4925	0.879316	-3.97184	7.13e-05	0.000695118
ENSG00000079112	118.359	3.38695	0.928497	3.64778	0.000264516	0.00207033
ENSG00000080166	12.3463	-2.42781	0.604942	-4.0133	5.99e-05	0.000602483
ENSG00000080293	384.916	3.00335	0.696871	4.30976	1.63e-05	0.00020487
ENSG00000080618	24620.5	-2.09062	0.317451	-6.58566	4.53e-11	2.87e-09
ENSG00000080910	488.27	-3.41095	0.400791	-8.51054	1.73e-17	5.8e-15
ENSG00000081051	14216.1	-3.73827	0.82533	-4.52943	5.91e-06	8.74e-05
ENSG00000081479	124.187	-3.23605	0.792712	-4.08226	4.46e-05	0.000473099
ENSG00000082196	572.93	-2.25851	0.537914	-4.19866	2.69e-05	0.0003106
ENSG00000082458	358.531	2.13236	0.417234	5.11071	3.21e-07	7.23e-06
ENSG00000082482	28.3897	3.7101	1.06329	3.48927	0.000484348	0.00339988
ENSG00000082929	20.5651	3.23476	0.795279	4.06745	4.75e-05	0.000498403
ENSG00000083067	52.479	-2.58243	0.57456	-4.49461	6.97e-06	0.000100505
ENSG00000083807	21145.4	-5.13376	0.443164	-11.5843	4.95e-31	2.39e-27
ENSG00000084110	6327.86	-2.44212	0.551957	-4.42448	9.67e-06	0.000132041
ENSG00000084453	307.102	-2.25937	0.459367	-4.91843	8.72e-07	1.71e-05
ENSG00000084636	534.927	2.09891	0.448388	4.68102	2.85e-06	4.77e-05
ENSG00000084731	208.61	2.20779	0.364134	6.06313	1.33e-09	5.96e-08
ENSG00000085831	627.686	2.00911	0.4716	4.26021	2.04e-05	0.000246443
ENSG00000086159	69.4207	-4.12253	0.802107	-5.13962	2.75e-07	6.35e-06
ENSG00000086548	91.5028	4.38348	1.08485	4.04063	5.33e-05	0.000548288
ENSG00000087076	1750.05	-2.4253	0.4713	-5.14599	2.66e-07	6.17e-06
ENSG00000087250	24.9303	-3.15127	0.866829	-3.63541	0.000277544	0.00215387
ENSG00000087494	174.052	4.35851	0.623692	6.98824	2.78e-12	2.43e-10
ENSG00000087510	24.9643	3.44635	0.851198	4.04882	5.15e-05	0.000532853
ENSG00000089220	62342.7	-2.18099	0.215059	-10.1414	3.62e-24	5.11e-21
ENSG00000090512	4627.5	-3.70372	0.53591	-6.91109	4.81e-12	3.9e-10
ENSG00000091138	96.7056	-4.12498	0.677394	-6.08948	1.13e-09	5.13e-08
ENSG00000091262	6523.39	-2.06648	0.255169	-8.09847	5.57e-16	1.26e-13
ENSG00000091490	1833.97	2.58642	0.430169	6.01257	1.83e-09	7.87e-08
ENSG00000091583	199432	-2.70835	0.361377	-7.49451	6.65e-14	9.05e-12
ENSG00000091622	58.4153	2.64702	0.507124	5.21967	1.79e-07	4.42e-06
ENSG00000091704	13.0262	-3.53563	1.07178	-3.29884	0.000970837	0.00605704
ENSG00000091831	412.889	-2.3835	0.530027	-4.49695	6.89e-06	9.97e-05
ENSG00000091844	23.2067	2.90027	0.357878	8.10408	5.31e-16	1.22e-13
ENSG00000092009	9.30419	-2.29287	0.698235	-3.28381	0.00102415	0.00632208
ENSG00000092929	467.367	2.24548	0.357747	6.27674	3.46e-10	1.77e-08
ENSG00000092969	206.623	2.03974	0.467065	4.36714	1.26e-05	0.000164884
ENSG00000095596	92.1988	-2.86082	0.653142	-4.38009	1.19e-05	0.000156783
ENSG00000096088	1519.55	-3.34444	1.06376	-3.14397	0.00166672	0.00936809
ENSG00000096433	637.741	2.98956	0.473405	6.31501	2.7e-10	1.42e-08
ENSG00000099834	12013.4	-2.20657	0.406142	-5.433	5.54e-08	1.58e-06
ENSG00000099869	71.7969	-6.08047	0.948044	-6.4137	1.42e-10	8.07e-09
ENSG00000099937	43808.4	-2.24496	0.343966	-6.52668	6.72e-11	4.04e-09
ENSG00000099984	4.96166	-3.15255	0.774199	-4.07202	4.66e-05	0.000491619
ENSG00000100003	8056.15	-3.20786	0.437143	-7.33823	2.16e-13	2.57e-11
ENSG00000100012	63.0673	-3.73486	0.671819	-5.55933	2.71e-08	8.53e-07
ENSG00000100024	8927.3	-2.90578	0.423986	-6.85349	7.21e-12	5.6e-10
ENSG00000100033	804.988	-2.68587	0.667198	-4.0256	5.68e-05	0.000576297
ENSG00000100170	105.965	3.76884	0.842435	4.47375	7.69e-06	0.000108933
ENSG00000100197	11723	-3.43377	0.456382	-7.5239	5.32e-14	7.38e-12
ENSG00000100228	57.8813	2.01641	0.508298	3.96698	7.28e-05	0.000706716
ENSG00000100373	384.195	-4.3873	0.848286	-5.17196	2.32e-07	5.48e-06
ENSG00000100399	275.53	-2.55425	0.408823	-6.24781	4.16e-10	2.08e-08
ENSG00000100448	35.4683	-2.69187	0.663835	-4.05503	5.01e-05	0.000521919
ENSG00000100583	8.70645	2.18564	0.319298	6.84514	7.64e-12	5.91e-10
ENSG00000100644	3197.05	2.45992	0.204352	12.0376	2.25e-33	2.54e-29
ENSG00000100652	7221.26	-5.88742	0.57619	-10.2178	1.65e-24	2.54e-21
ENSG00000100665	11407	-2.72546	0.403287	-6.75813	1.4e-11	1e-09
ENSG00000100739	43.5569	3.06197	0.470681	6.50542	7.75e-11	4.6e-09
ENSG00000100867	3876.95	-4.80399	0.696182	-6.90048	5.18e-12	4.15e-10
ENSG00000100884	12.2168	-2.27734	0.646461	-3.52278	0.000427045	0.00307711
ENSG00000100889	19887.7	-2.85696	0.330288	-8.64991	5.15e-18	1.92e-15
ENSG00000101074	3.54382	-2.90819	0.726811	-4.00131	6.3e-05	0.000628615
ENSG00000101180	1.50407	-2.88919	0.820289	-3.52216	0.000428039	0.00308283
ENSG00000101200	2.16427	-3.84503	1.10025	-3.49468	0.000474624	0.00334868
ENSG00000101204	781.045	-5.28845	0.802306	-6.59156	4.35e-11	2.77e-09
ENSG00000101323	8710.45	-2.672	0.385509	-6.93109	4.18e-12	3.46e-10
ENSG00000101405	39.7474	-4.35148	0.871997	-4.99025	6.03e-07	1.23e-05
ENSG00000101425	22.772	-2.04777	0.542953	-3.77155	0.000162239	0.00137779
ENSG00000101746	17.2259	-3.77269	0.86272	-4.37301	1.23e-05	0.000161008
ENSG00000101825	426.486	2.34474	0.464361	5.04938	4.43e-07	9.53e-06
ENSG00000101951	501.736	-9.99969	1.18681	-8.4257	3.59e-17	1.12e-14
ENSG00000101981	10096.6	-5.54004	0.518926	-10.676	1.32e-26	3.19e-23
ENSG00000102034	288.764	2.11422	0.328973	6.42672	1.3e-10	7.46e-09
ENSG00000102109	137.804	-3.10108	0.869378	-3.56701	0.000361082	0.00267631
ENSG00000102271	31.4137	2.86362	0.380891	7.51821	5.55e-14	7.64e-12
ENSG00000102359	258.406	3.08405	0.439552	7.01635	2.28e-12	2.04e-10
ENSG00000102385	7.44668	3.26042	0.538852	6.05069	1.44e-09	6.37e-08
ENSG00000102554	499.783	2.47357	0.484122	5.10938	3.23e-07	7.27e-06
ENSG00000102743	1717.76	-2.53892	0.373956	-6.78934	1.13e-11	8.3e-10
ENSG00000102837	65.3906	5.90245	1.02023	5.78539	7.23e-09	2.64e-07
ENSG00000102924	122.773	-3.28239	0.475929	-6.89681	5.32e-12	4.25e-10
ENSG00000103044	77.3777	2.02585	0.246038	8.23388	1.81e-16	4.68e-14
ENSG00000103089	102.853	2.65412	0.8244	3.21945	0.00128435	0.00757741
ENSG00000103154	974.2	-3.21192	0.557571	-5.76056	8.38e-09	3e-07
ENSG00000103375	182.124	-4.60905	0.726408	-6.34498	2.22e-10	1.19e-08
ENSG00000103534	526.948	3.2073	0.692561	4.63107	3.64e-06	5.8e-05
ENSG00000103546	339.998	-7.8363	1.17055	-6.69454	2.16e-11	1.49e-09
ENSG00000103569	22209.2	-4.68272	0.51831	-9.03458	1.65e-19	8.45e-17
ENSG00000103888	315.064	2.48134	0.502643	4.93657	7.95e-07	1.58e-05
ENSG00000104055	1.89914	3.09051	0.940952	3.28445	0.00102181	0.00630879
ENSG00000104059	16.3736	2.97443	0.584343	5.09021	3.58e-07	7.93e-06
ENSG00000104140	92.8687	2.76315	0.778786	3.54802	0.000388137	0.00283902
ENSG00000104321	11.9683	2.43561	0.735076	3.31341	0.000921666	0.00579627
ENSG00000104371	151.072	-5.96396	0.89829	-6.63924	3.15e-11	2.1e-09
ENSG00000104435	146.515	2.73333	0.870563	3.13972	0.00169107	0.00948137
ENSG00000105251	373.41	-3.11145	0.521269	-5.96899	2.39e-09	9.97e-08
ENSG00000105290	230.51	2.04459	0.591731	3.45527	0.000549741	0.00377483
ENSG00000105398	25403.7	-3.3571	0.472166	-7.11	1.16e-12	1.14e-10
ENSG00000105523	8.73032	3.29571	0.695431	4.73908	2.15e-06	3.72e-05
ENSG00000105550	2237.92	-2.09655	0.610833	-3.43228	0.000598539	0.00404509
ENSG00000105664	159.247	2.34481	0.741097	3.16397	0.00155633	0.0088594
ENSG00000105697	1936.13	-3.59104	0.74051	-4.84941	1.24e-06	2.3e-05
ENSG00000105852	6540.79	-2.26281	0.340307	-6.64933	2.94e-11	1.97e-09
ENSG00000105855	167.877	3.50403	0.681427	5.1422	2.72e-07	6.28e-06
ENSG00000106123	351.225	2.31709	0.495052	4.6805	2.86e-06	4.78e-05
ENSG00000106327	35668.7	-2.59334	0.330901	-7.8372	4.61e-15	8.91e-13
ENSG00000106384	1198.16	-2.06241	0.434803	-4.74333	2.1e-06	3.65e-05
ENSG00000106404	2418.86	-3.04347	0.378477	-8.04136	8.88e-16	1.97e-13
ENSG00000106541	1588.44	4.09287	1.07138	3.8202	0.000133346	0.00117363
ENSG00000106565	54284.1	-2.00575	0.272574	-7.35855	1.86e-13	2.29e-11
ENSG00000106571	62.1564	2.04691	0.408149	5.01509	5.3e-07	1.11e-05
ENSG00000106633	737.464	-6.91291	0.930621	-7.42828	1.1e-13	1.43e-11
ENSG00000106809	135.164	-2.36428	0.667555	-3.5417	0.000397559	0.00289732
ENSG00000106823	1247.01	-2.07151	0.355949	-5.81969	5.9e-09	2.22e-07
ENSG00000106927	274120	-2.33437	0.309825	-7.53451	4.9e-14	6.83e-12
ENSG00000106976	343.713	2.53213	0.447589	5.65727	1.54e-08	5.14e-07
ENSG00000107159	839.963	3.18004	0.877044	3.62586	0.000288005	0.00221727
ENSG00000107187	41.4038	-7.03413	1.05018	-6.69805	2.11e-11	1.46e-09
ENSG00000107518	166.206	-3.45941	0.660386	-5.23846	1.62e-07	4.04e-06
ENSG00000107537	13325.5	-2.14569	0.283295	-7.57406	3.62e-14	5.21e-12
ENSG00000107593	53.655	-2.07279	0.430574	-4.81402	1.48e-06	2.7e-05
ENSG00000107736	666.638	-2.2012	0.336725	-6.53708	6.27e-11	3.81e-09
ENSG00000108231	5.81141	-2.81706	0.837922	-3.36196	0.000773914	0.00500076
ENSG00000108387	2167.1	-2.69134	0.447713	-6.0113	1.84e-09	7.91e-08
ENSG00000108515	1438.63	-2.81988	0.461395	-6.11164	9.86e-10	4.52e-08
ENSG00000108602	4955.25	-4.2997	0.833626	-5.15783	2.5e-07	5.85e-06
ENSG00000108830	477.018	-3.49785	0.650907	-5.3738	7.71e-08	2.1e-06
ENSG00000108878	5.97195	-3.10655	0.980982	-3.16677	0.00154141	0.00879072
ENSG00000108924	4543.34	-2.69861	0.423979	-6.36496	1.95e-10	1.07e-08
ENSG00000109089	288.131	2.50341	0.329374	7.6005	2.95e-14	4.36e-12
ENSG00000109182	6.70943	-3.5012	0.97381	-3.59536	0.000323943	0.00244721
ENSG00000109205	231.576	-4.33833	1.14332	-3.79452	0.000147931	0.0012771
ENSG00000109265	53.2541	2.31681	0.569413	4.06878	4.73e-05	0.000496403
ENSG00000109321	87.7611	2.73229	0.572641	4.77139	1.83e-06	3.24e-05
ENSG00000109511	773.362	-2.66531	0.49661	-5.367	8.01e-08	2.17e-06
ENSG00000109586	192.541	2.18312	0.432524	5.0474	4.48e-07	9.61e-06
ENSG00000109667	812.822	-2.84228	0.423743	-6.70755	1.98e-11	1.37e-09
ENSG00000109758	4001.48	-5.48427	0.663394	-8.26699	1.37e-16	3.66e-14
ENSG00000109929	5479.82	-2.31856	0.291895	-7.94312	1.97e-15	4.12e-13
ENSG00000109956	299.225	-2.94388	0.701494	-4.19659	2.71e-05	0.000312594
ENSG00000110169	110129	-3.36488	0.398112	-8.45208	2.86e-17	9.32e-15
ENSG00000110195	75.1646	2.41885	0.714055	3.38749	0.000705361	0.00462308
ENSG00000110243	11616.2	-4.33268	0.454458	-9.53373	1.52e-21	1.25e-18
ENSG00000110244	7476.93	-3.12561	0.87238	-3.58285	0.00033986	0.00254699
ENSG00000110245	182357	-4.44614	0.411888	-10.7945	3.65e-27	9.51e-24
ENSG00000110427	28.9298	2.55667	0.630454	4.05529	5.01e-05	0.000521503
ENSG00000110436	3411.79	-5.77307	0.565843	-10.2026	1.93e-24	2.84e-21
ENSG00000110660	101.388	2.33117	0.438443	5.31692	1.06e-07	2.78e-06
ENSG00000110680	106.845	-2.9486	0.772337	-3.81776	0.000134669	0.00118244
ENSG00000110887	2680.58	-3.42018	0.43424	-7.87624	3.37e-15	6.68e-13
ENSG00000111058	4248.92	-2.07835	0.411866	-5.04618	4.51e-07	9.67e-06
ENSG00000111181	2413.53	-3.39624	0.416216	-8.1598	3.36e-16	8.17e-14
ENSG00000111249	2030.68	-2.12148	0.485503	-4.36964	1.24e-05	0.000163263
ENSG00000111275	35633.6	-2.27483	0.272096	-8.3604	6.25e-17	1.86e-14
ENSG00000111674	299.411	2.70522	0.441881	6.12206	9.24e-10	4.27e-08
ENSG00000111700	972.279	-3.4689	0.812527	-4.26927	1.96e-05	0.000238548
ENSG00000111713	2113.73	-3.92619	0.538764	-7.28741	3.16e-13	3.64e-11
ENSG00000111863	84.7236	2.27119	0.56412	4.02608	5.67e-05	0.000575801
ENSG00000112293	1778.21	-4.08522	0.501058	-8.15319	3.54e-16	8.57e-14
ENSG00000112294	6071.1	-2.0331	0.261349	-7.77926	7.29e-15	1.32e-12
ENSG00000112337	1815.38	-2.55196	0.433565	-5.886	3.96e-09	1.56e-07
ENSG00000112379	451.018	2.1373	0.550016	3.88589	0.000101957	0.000942698
ENSG00000112494	628.082	-3.44539	0.611265	-5.6365	1.74e-08	5.74e-07
ENSG00000112499	9.31297	-2.1763	0.614692	-3.54048	0.000399407	0.00290864
ENSG00000112837	51.0419	2.47332	0.644086	3.84005	0.00012301	0.00109982
ENSG00000113296	881.988	-2.69875	0.514513	-5.24526	1.56e-07	3.91e-06
ENSG00000113361	490.746	2.07767	0.460266	4.51407	6.36e-06	9.31e-05
ENSG00000113600	14270.2	-3.938	0.7119	-5.53168	3.17e-08	9.78e-07
ENSG00000113763	46.236	3.04177	0.548739	5.54319	2.97e-08	9.26e-07
ENSG00000113790	10325.2	-2.54	0.354198	-7.17111	7.44e-13	7.75e-11
ENSG00000113889	118390	-3.25859	0.366242	-8.89738	5.72e-19	2.58e-16
ENSG00000113905	108828	-2.42078	0.534866	-4.52597	6.01e-06	8.87e-05
ENSG00000114113	24.7815	-3.35993	0.797485	-4.21316	2.52e-05	0.000293915
ENSG00000114349	34.8328	-3.25424	0.427745	-7.60788	2.79e-14	4.16e-12
ENSG00000114378	6055.58	-2.1101	0.262829	-8.02841	9.87e-16	2.16e-13
ENSG00000114529	44.6745	2.94868	0.60116	4.90498	9.34e-07	1.81e-05
ENSG00000114854	114.424	-3.38012	0.58259	-5.80189	6.56e-09	2.42e-07
ENSG00000115008	2.3065	2.31397	0.442859	5.22507	1.74e-07	4.3e-06
ENSG00000115194	49.8568	-2.39258	0.627677	-3.81179	0.000137963	0.00120705
ENSG00000115221	78.3236	2.35113	0.638815	3.68046	0.000232816	0.0018583
ENSG00000115339	88.281	2.79883	0.501366	5.5824	2.37e-08	7.58e-07
ENSG00000115361	512.433	-2.83678	0.534893	-5.30346	1.14e-07	2.95e-06
ENSG00000115423	175.606	-2.42324	0.521047	-4.65072	3.31e-06	5.42e-05
ENSG00000115457	25734.3	-3.00571	0.477278	-6.29761	3.02e-10	1.56e-08
ENSG00000115474	2.76903	4.26641	0.84844	5.02853	4.94e-07	1.05e-05
ENSG00000115592	4.72376	-2.27216	0.516747	-4.39705	1.1e-05	0.000146394
ENSG00000115718	15161.4	-3.2117	0.288928	-11.1159	1.05e-28	3.23e-25
ENSG00000116031	36.4121	3.13071	0.600107	5.21692	1.82e-07	4.47e-06
ENSG00000116147	25.6421	-3.39207	0.787374	-4.30808	1.65e-05	0.000205999
ENSG00000116183	418.806	-4.5796	0.647813	-7.06933	1.56e-12	1.46e-10
ENSG00000116661	2378.38	-2.75238	0.46107	-5.96954	2.38e-09	9.95e-08
ENSG00000116678	8038.42	-2.67204	0.463742	-5.7619	8.32e-09	2.98e-07
ENSG00000116761	3371.5	-2.61545	0.477795	-5.47399	4.4e-08	1.3e-06
ENSG00000116785	5617.12	-4.29882	0.555299	-7.74145	9.83e-15	1.71e-12
ENSG00000116882	2518.06	-2.95082	0.627477	-4.70267	2.57e-06	4.34e-05
ENSG00000117009	1042.2	-2.9796	0.435845	-6.83637	8.12e-12	6.24e-10
ENSG00000117069	17.4409	2.30502	0.656665	3.51018	0.000447796	0.00319987
ENSG00000117152	189.097	2.05144	0.536101	3.8266	0.000129926	0.00114831
ENSG00000117394	566.658	2.27233	0.416814	5.45166	4.99e-08	1.44e-06
ENSG00000117594	15611.3	-5.02381	0.602264	-8.34154	7.33e-17	2.1e-14
ENSG00000117601	140629	-3.99734	0.434131	-9.20768	3.33e-20	1.95e-17
ENSG00000118094	226.477	-2.11141	0.563746	-3.74531	0.000180168	0.00149899
ENSG00000118137	330641	-3.5966	0.443682	-8.10625	5.22e-16	1.21e-13
ENSG00000118156	79.8021	-2.31757	0.519262	-4.4632	8.07e-06	0.000113393
ENSG00000118271	103420	-3.84495	0.45755	-8.40335	4.34e-17	1.34e-14
ENSG00000118298	383.398	-3.24011	0.463692	-6.98763	2.8e-12	2.43e-10
ENSG00000118322	53.7527	3.73468	0.830645	4.49612	6.92e-06	9.99e-05
ENSG00000118514	3929.44	-2.22151	0.387267	-5.73639	9.67e-09	3.41e-07
ENSG00000118520	17663.1	-2.61646	0.458329	-5.70869	1.14e-08	3.94e-07
ENSG00000118777	1332.42	-2.153	0.436681	-4.93038	8.21e-07	1.63e-05
ENSG00000118785	36233.5	2.50989	0.679275	3.69495	0.000219926	0.00176876
ENSG00000119711	9956.79	-2.2788	0.331525	-6.87369	6.26e-12	4.92e-10
ENSG00000119913	32.0422	-3.90732	0.580296	-6.73332	1.66e-11	1.17e-09
ENSG00000119927	9892.52	-2.75633	0.35761	-7.70764	1.28e-14	2.11e-12
ENSG00000120054	2592.05	-3.22989	0.367679	-8.78455	1.57e-18	6.33e-16
ENSG00000120149	9.36085	2.81722	0.744144	3.78584	0.000153187	0.00131344
ENSG00000120262	436.316	-2.48755	0.497681	-4.99828	5.78e-07	1.2e-05
ENSG00000120498	71.6469	-3.15773	0.801297	-3.94078	8.12e-05	0.000777489
ENSG00000120563	4.93088	-2.63277	0.569609	-4.62207	3.8e-06	6.02e-05
ENSG00000120875	296.676	2.77824	0.428014	6.491	8.53e-11	5.05e-09
ENSG00000120903	3.0639	-4.15597	0.876314	-4.74256	2.11e-06	3.66e-05
ENSG00000120907	290.279	-3.37555	0.571726	-5.90413	3.55e-09	1.41e-07
ENSG00000121351	10.0836	-2.53987	0.567363	-4.47662	7.58e-06	0.00010784
ENSG00000121361	2016.07	-2.95941	0.362513	-8.16361	3.25e-16	7.98e-14
ENSG00000121410	4732.52	-3.67149	0.416611	-8.81275	1.22e-18	5.17e-16
ENSG00000121446	110.795	-7.05392	0.951926	-7.41016	1.26e-13	1.61e-11
ENSG00000121743	11.5614	2.25493	0.689975	3.26814	0.00108257	0.00660473
ENSG00000121871	42.1968	-3.32623	0.955345	-3.48171	0.000498227	0.00348111
ENSG00000122121	3109.55	-3.14043	0.695482	-4.51548	6.32e-06	9.26e-05
ENSG00000122194	60777.8	-2.88945	0.393052	-7.35131	1.96e-13	2.37e-11
ENSG00000122787	3205.29	-3.28291	0.565217	-5.80823	6.31e-09	2.35e-07
ENSG00000123094	414.135	2.08658	0.301345	6.92422	4.38e-12	3.61e-10
ENSG00000123095	198.415	2.65741	0.480987	5.5249	3.3e-08	1.01e-06
ENSG00000123243	1275.22	2.40799	0.700545	3.43731	0.000587526	0.0039818
ENSG00000123453	4971.01	-3.06757	0.299231	-10.2515	1.17e-24	1.88e-21
ENSG00000123454	248.869	-2.79558	0.435988	-6.41207	1.44e-10	8.13e-09
ENSG00000123496	66.3555	2.90744	0.632201	4.59892	4.25e-06	6.63e-05
ENSG00000123561	11282.8	-2.67864	0.518985	-5.1613	2.45e-07	5.76e-06
ENSG00000123610	39.026	2.27217	0.633814	3.58492	0.000337177	0.00253362
ENSG00000123838	54778.9	-2.14319	0.414755	-5.16735	2.37e-07	5.59e-06
ENSG00000124092	9.80854	-2.73785	0.688736	-3.97518	7.03e-05	0.000687215
ENSG00000124215	12.9221	2.54049	0.373257	6.80626	1e-11	7.45e-10
ENSG00000124225	1089.85	2.28494	0.480987	4.75052	2.03e-06	3.54e-05
ENSG00000124253	37331.6	-2.47009	0.551875	-4.47581	7.61e-06	0.000108157
ENSG00000124343	37.6536	-2.29953	0.620721	-3.70461	0.000211718	0.00171414
ENSG00000124479	2.51156	3.87245	0.752543	5.14582	2.66e-07	6.17e-06
ENSG00000124491	564.185	2.06313	0.474576	4.34732	1.38e-05	0.000177822
ENSG00000124664	68.7862	2.80596	0.79665	3.5222	0.000427977	0.00308283
ENSG00000124713	3900.92	-4.3461	0.545048	-7.9738	1.54e-15	3.28e-13
ENSG00000124813	71.6385	2.65827	0.399488	6.6542	2.85e-11	1.92e-09
ENSG00000124882	98.3946	4.02163	0.907841	4.42988	9.43e-06	0.000129299
ENSG00000124939	20.2818	3.28661	0.771193	4.26172	2.03e-05	0.000245222
ENSG00000125046	288.492	-2.37953	0.595648	-3.99486	6.47e-05	0.000642941
ENSG00000125144	4254.49	-3.49051	0.70522	-4.94953	7.44e-07	1.49e-05
ENSG00000125255	1.15311	5.77215	1.21408	4.75435	1.99e-06	3.48e-05
ENSG00000125731	228.247	2.00884	0.408473	4.91792	8.75e-07	1.71e-05
ENSG00000125787	10.4621	-2.28841	0.720335	-3.17688	0.00148871	0.00854488
ENSG00000125888	12.0649	-4.32969	0.800167	-5.41098	6.27e-08	1.76e-06
ENSG00000126010	50.8319	-3.35105	0.73308	-4.57119	4.85e-06	7.43e-05
ENSG00000126218	11679	-3.11345	0.316057	-9.8509	6.79e-23	6.97e-20
ENSG00000126231	1059.56	-3.45902	0.434795	-7.95552	1.78e-15	3.75e-13
ENSG00000126838	147.002	-2.0251	0.558515	-3.62586	0.000288005	0.00221727
ENSG00000126856	8.57895	-2.71314	0.594126	-4.56661	4.96e-06	7.55e-05
ENSG00000126895	13.7351	-2.12621	0.445971	-4.7676	1.86e-06	3.3e-05
ENSG00000127241	5226.54	-2.08304	0.306816	-6.78922	1.13e-11	8.3e-10
ENSG00000127252	2.97096	2.32376	0.581003	3.99957	6.35e-05	0.000632136
ENSG00000127561	39.7029	2.80086	0.54504	5.13882	2.76e-07	6.38e-06
ENSG00000127884	25361.9	-2.0263	0.230636	-8.7857	1.55e-18	6.33e-16
ENSG00000127954	701.006	-2.29658	0.462488	-4.96572	6.84e-07	1.38e-05
ENSG00000128271	96.51	-2.12524	0.290514	-7.31545	2.57e-13	3.01e-11
ENSG00000128310	16.7206	-3.84994	0.623555	-6.17418	6.65e-10	3.18e-08
ENSG00000128311	17598.4	-2.18048	0.257884	-8.45528	2.78e-17	9.15e-15
ENSG00000128313	60.2358	-2.23436	0.714899	-3.12542	0.00177549	0.00986052
ENSG00000128342	330.761	2.22886	0.528629	4.2163	2.48e-05	0.000290555
ENSG00000128578	120.529	2.11444	0.401928	5.26075	1.43e-07	3.63e-06
ENSG00000129214	1441.6	-3.99606	0.527504	-7.57541	3.58e-14	5.18e-12
ENSG00000129451	21.6948	4.92315	0.761702	6.46335	1.02e-10	6e-09
ENSG00000129521	514.078	2.91851	0.489109	5.96699	2.42e-09	1.01e-07
ENSG00000129596	8648.52	-4.41136	0.369491	-11.939	7.41e-33	6.27e-29
ENSG00000130173	5291.1	-2.28083	0.502209	-4.54159	5.58e-06	8.33e-05
ENSG00000130203	360928	-2.57701	0.281239	-9.16307	5.04e-20	2.85e-17
ENSG00000130208	201149	-3.07459	0.325656	-9.44122	3.68e-21	2.77e-18
ENSG00000130294	224.595	-4.27292	0.750247	-5.69536	1.23e-08	4.22e-07
ENSG00000130383	2.98112	-2.00078	0.583752	-3.42744	0.00060929	0.00410312
ENSG00000130475	147.4	2.06978	0.472414	4.38128	1.18e-05	0.000156
ENSG00000130540	143.479	-5.05319	0.988025	-5.11443	3.15e-07	7.1e-06
ENSG00000130558	181.348	2.25233	0.527447	4.27025	1.95e-05	0.000237641
ENSG00000130600	24593.1	-4.70177	0.748916	-6.2781	3.43e-10	1.75e-08
ENSG00000130643	14.2777	-2.79434	0.631081	-4.42786	9.52e-06	0.000130412
ENSG00000130649	136510	-5.13097	0.684052	-7.50085	6.34e-14	8.69e-12
ENSG00000130700	58.4473	-3.86572	0.929517	-4.15885	3.2e-05	0.000360032
ENSG00000130707	40934.7	-2.23159	0.366731	-6.08509	1.16e-09	5.26e-08
ENSG00000130720	32.862	2.85873	0.800244	3.57232	0.000353833	0.00263358
ENSG00000130829	1328.17	-2.019	0.600023	-3.36487	0.000765809	0.00495675
ENSG00000130876	51.1109	-3.72982	0.86474	-4.31323	1.61e-05	0.000202055
ENSG00000130988	6970.27	-3.15393	0.318583	-9.89987	4.17e-23	4.87e-20
ENSG00000131037	217.142	2.24001	0.612359	3.658	0.000254192	0.00200202
ENSG00000131142	249.405	-4.52352	0.733551	-6.16661	6.98e-10	3.3e-08
ENSG00000131183	35.7547	-2.63971	0.489459	-5.39312	6.92e-08	1.91e-06
ENSG00000131187	24767.9	-3.98406	0.375795	-10.6017	2.93e-26	6.19e-23
ENSG00000131389	576.821	2.03982	0.439997	4.63597	3.55e-06	5.71e-05
ENSG00000131482	26262.4	-2.83108	0.452508	-6.25642	3.94e-10	1.98e-08
ENSG00000131969	41.9606	-2.06816	0.427697	-4.83556	1.33e-06	2.45e-05
ENSG00000132000	31.4529	2.76105	0.392508	7.03438	2e-12	1.84e-10
ENSG00000132164	597.11	-4.09417	0.876945	-4.66868	3.03e-06	5.03e-05
ENSG00000132470	1025.57	2.62537	0.392499	6.68887	2.25e-11	1.54e-09
ENSG00000132541	13650.3	-2.43802	0.337679	-7.21993	5.2e-13	5.56e-11
ENSG00000132677	2394.39	-5.70808	0.751358	-7.59702	3.03e-14	4.44e-12
ENSG00000132703	39208.5	-2.00766	0.440158	-4.56123	5.09e-06	7.69e-05
ENSG00000132744	1000.89	-2.33344	0.354006	-6.59153	4.35e-11	2.77e-09
ENSG00000132837	4333.13	-2.80728	0.374451	-7.49706	6.53e-14	8.91e-12
ENSG00000132854	93.7452	-2.54545	0.72722	-3.50025	0.000464826	0.00329465
ENSG00000132855	15903.6	-2.24296	0.369232	-6.07466	1.24e-09	5.58e-08
ENSG00000132874	25.5421	-3.12305	0.736258	-4.24179	2.22e-05	0.000264272
ENSG00000132932	41.1295	3.6809	0.603081	6.10349	1.04e-09	4.73e-08
ENSG00000132965	178.821	2.00694	0.385452	5.20672	1.92e-07	4.69e-06
ENSG00000133027	2769.92	-2.02115	0.29596	-6.82911	8.54e-12	6.47e-10
ENSG00000133048	29317.8	-3.27125	0.670349	-4.87992	1.06e-06	2.02e-05
ENSG00000133067	211.75	-3.26871	0.584496	-5.59235	2.24e-08	7.2e-07
ENSG00000133169	146.465	-4.52161	0.922745	-4.90017	9.58e-07	1.85e-05
ENSG00000133640	4.33139	3.23726	0.868952	3.72548	0.000194947	0.00160017
ENSG00000133863	18.0713	4.3471	1.17451	3.70122	0.000214564	0.00173304
ENSG00000133962	36.1291	2.95238	0.567911	5.19867	2.01e-07	4.85e-06
ENSG00000134020	29.2817	-3.76843	0.812516	-4.63797	3.52e-06	5.67e-05
ENSG00000134160	8.49963	-3.22934	0.58821	-5.49011	4.02e-08	1.2e-06
ENSG00000134258	307.45	3.45633	0.944428	3.65971	0.000252503	0.00199155
ENSG00000134323	133.033	-2.20817	0.609002	-3.62588	0.000287974	0.00221727
ENSG00000134339	10719.5	-3.69973	0.721977	-5.12444	2.98e-07	6.8e-06
ENSG00000134365	2059.87	-4.42268	0.531867	-8.31539	9.14e-17	2.56e-14
ENSG00000134389	8023.05	-2.22971	0.56828	-3.92361	8.72e-05	0.000825262
ENSG00000134398	9.16988	3.6176	0.92471	3.91214	9.15e-05	0.000860405
ENSG00000134538	6122.71	-2.21377	0.408843	-5.41472	6.14e-08	1.72e-06
ENSG00000134551	24.4777	-3.72799	0.675346	-5.52012	3.39e-08	1.03e-06
ENSG00000134612	135.749	-4.23651	0.677773	-6.25063	4.09e-10	2.05e-08
ENSG00000134640	11.2091	-5.19807	1.56625	-3.3188	0.000904054	0.00570769
ENSG00000134716	3612.85	-2.12368	0.332218	-6.39243	1.63e-10	9.12e-09
ENSG00000134760	456.224	-2.53606	0.598421	-4.23792	2.26e-05	0.000267835
ENSG00000134775	127.28	2.43134	0.616114	3.94626	7.94e-05	0.000761638
ENSG00000134827	37.0441	5.00639	1.00753	4.969	6.73e-07	1.36e-05
ENSG00000135077	344.444	2.07578	0.340004	6.10517	1.03e-09	4.69e-08
ENSG00000135094	27558.1	-3.83756	0.67901	-5.65169	1.59e-08	5.29e-07
ENSG00000135097	358.887	-2.9643	0.624076	-4.7499	2.04e-06	3.54e-05
ENSG00000135111	2853.61	-2.08564	0.455601	-4.57777	4.7e-06	7.22e-05
ENSG00000135346	11.9848	-3.54122	0.887071	-3.99204	6.55e-05	0.000649109
ENSG00000135355	13.8953	-5.92183	1.35748	-4.36239	1.29e-05	0.000167926
ENSG00000135373	390.615	2.29891	0.508249	4.5232	6.09e-06	8.97e-05
ENSG00000135374	5.26542	-2.10065	0.628325	-3.34326	0.000828014	0.00528478
ENSG00000135423	403.369	-4.36503	0.650939	-6.70574	2e-11	1.39e-09
ENSG00000135443	19.16	-2.87555	0.819684	-3.50812	0.000451283	0.00322159
ENSG00000135447	3440.18	-2.7774	0.507794	-5.46954	4.51e-08	1.33e-06
ENSG00000135517	16.816	-2.02063	0.435652	-4.63818	3.51e-06	5.67e-05
ENSG00000135821	159985	-3.30341	0.53017	-6.23085	4.64e-10	2.27e-08
ENSG00000135929	27025.7	-3.59975	0.310341	-11.5993	4.15e-31	2.34e-27
ENSG00000136193	562.855	2.02805	0.431417	4.7009	2.59e-06	4.38e-05
ENSG00000136244	28.1848	2.13176	0.537408	3.96673	7.29e-05	0.000706895
ENSG00000136457	944.51	-2.65918	0.372195	-7.14458	9.03e-13	9.1e-11
ENSG00000136689	2310.62	-2.03657	0.345362	-5.89691	3.7e-09	1.48e-07
ENSG00000136881	32113.2	-2.02205	0.364815	-5.54267	2.98e-08	9.28e-07
ENSG00000136928	153.683	-3.84146	0.801041	-4.79558	1.62e-06	2.92e-05
ENSG00000137033	462.859	2.29432	0.391025	5.86744	4.43e-09	1.72e-07
ENSG00000137204	14452.8	-3.81847	0.509852	-7.48938	6.92e-14	9.37e-12
ENSG00000137261	32.9205	4.64414	0.437329	10.6193	2.42e-26	5.47e-23
ENSG00000137460	74.7181	2.30731	0.412137	5.59841	2.16e-08	6.98e-07
ENSG00000137561	2617.33	-2.8872	0.40343	-7.15663	8.27e-13	8.46e-11
ENSG00000137563	10281.7	-2.02469	0.375704	-5.38905	7.08e-08	1.95e-06
ENSG00000137571	26.6026	2.3389	0.50242	4.65528	3.24e-06	5.32e-05
ENSG00000137648	21.6694	3.73239	0.583717	6.39417	1.61e-10	9.05e-09
ENSG00000137673	775.083	3.10492	0.760404	4.08326	4.44e-05	0.000471879
ENSG00000137699	65.5176	2.60997	0.465743	5.60387	2.1e-08	6.77e-07
ENSG00000137821	35.3828	2.02918	0.323716	6.2684	3.65e-10	1.85e-08
ENSG00000137868	47.6465	2.8391	0.650118	4.36705	1.26e-05	0.00016489
ENSG00000137875	441.88	-2.80889	0.687938	-4.08306	4.44e-05	0.000471912
ENSG00000138030	9743.89	-2.50769	0.32591	-7.69444	1.42e-14	2.31e-12
ENSG00000138109	18955.1	-2.70709	0.49626	-5.45499	4.9e-08	1.42e-06
ENSG00000138115	14138.2	-2.01999	0.525037	-3.84733	0.000119413	0.00107296
ENSG00000138119	768.175	2.17641	0.345033	6.30785	2.83e-10	1.48e-08
ENSG00000138207	244241	-2.5327	0.341836	-7.40911	1.27e-13	1.62e-11
ENSG00000138308	2028.93	-2.95619	0.316429	-9.34236	9.42e-21	6.25e-18
ENSG00000138311	7.95584	2.29228	0.543768	4.21556	2.49e-05	0.00029102
ENSG00000138315	554.41	-2.07054	0.327873	-6.31507	2.7e-10	1.42e-08
ENSG00000138606	992.059	-2.50853	0.321878	-7.79343	6.52e-15	1.2e-12
ENSG00000138669	5.84466	3.16998	0.694724	4.56293	5.04e-06	7.65e-05
ENSG00000138675	2.70173	4.86394	1.38166	3.52037	0.000430946	0.00309928
ENSG00000138772	150.095	2.1533	0.577368	3.72951	0.000191849	0.00157895
ENSG00000138823	7940.76	-2.302	0.386498	-5.95606	2.58e-09	1.07e-07
ENSG00000139194	4788.32	-3.03871	0.381096	-7.9736	1.54e-15	3.28e-13
ENSG00000139209	13125.5	-3.01468	0.378446	-7.96595	1.64e-15	3.47e-13
ENSG00000139219	470.296	-6.12996	1.06291	-5.76716	8.06e-09	2.91e-07
ENSG00000139220	12.3324	2.24042	0.426636	5.25138	1.51e-07	3.8e-06
ENSG00000139292	575.454	-4.44171	0.815651	-5.44561	5.16e-08	1.48e-06
ENSG00000139344	3338.11	-3.51451	0.373918	-9.39913	5.5e-21	4.05e-18
ENSG00000139352	99.1233	-4.11176	0.91012	-4.51782	6.25e-06	9.18e-05
ENSG00000139445	168.132	-2.7353	0.678258	-4.03283	5.51e-05	0.000562215
ENSG00000139514	497.61	2.06676	0.407111	5.07664	3.84e-07	8.41e-06
ENSG00000139540	5188.26	-2.61273	0.499565	-5.23001	1.7e-07	4.21e-06
ENSG00000139547	8348.79	-3.74779	0.517979	-7.23539	4.64e-13	5.05e-11
ENSG00000139572	17.2243	2.93945	0.500689	5.87081	4.34e-09	1.69e-07
ENSG00000139914	90.6971	-2.67562	0.408647	-6.5475	5.85e-11	3.59e-09
ENSG00000139946	95.8008	2.13935	0.383609	5.57689	2.45e-08	7.8e-07
ENSG00000139973	2.18529	3.30717	0.929249	3.55897	0.000372314	0.00274704
ENSG00000140093	11502.5	-2.01095	0.307679	-6.53585	6.32e-11	3.83e-09
ENSG00000140107	5581.79	-5.42583	0.65618	-8.26882	1.35e-16	3.64e-14
ENSG00000140263	9452.73	-2.53755	0.328719	-7.71953	1.17e-14	1.96e-12
ENSG00000140274	328.375	3.80527	0.930506	4.08946	4.32e-05	0.000462005
ENSG00000140279	1762.53	4.8753	0.850576	5.73176	9.94e-09	3.49e-07
ENSG00000140284	7152.65	-3.03965	0.374682	-8.11261	4.95e-16	1.16e-13
ENSG00000140297	395.224	2.30678	0.604105	3.8185	0.000134266	0.00117989
ENSG00000140465	1931.26	-5.05451	0.771297	-6.55326	5.63e-11	3.48e-09
ENSG00000140481	1.05178	4.65751	0.865783	5.37954	7.47e-08	2.05e-06
ENSG00000140505	2970.8	-4.92656	0.878927	-5.6052	2.08e-08	6.73e-07
ENSG00000140519	102.829	-2.90547	0.648432	-4.48077	7.44e-06	0.000106167
ENSG00000140807	1780.22	-4.41289	0.715019	-6.17171	6.76e-10	3.22e-08
ENSG00000140961	11316.7	-2.27533	0.382605	-5.94695	2.73e-09	1.13e-07
ENSG00000141314	86.0046	-2.80505	0.681972	-4.11314	3.9e-05	0.000424116
ENSG00000141338	1215.41	-2.2713	0.472688	-4.80506	1.55e-06	2.8e-05
ENSG00000141485	12673.3	-4.50034	0.475242	-9.46959	2.81e-21	2.21e-18
ENSG00000141505	25173.4	-2.92802	0.292703	-10.0034	1.47e-23	1.99e-20
ENSG00000141527	43.0688	2.08313	0.449145	4.63798	3.52e-06	5.67e-05
ENSG00000141639	147.658	-2.27781	0.638579	-3.56699	0.000361103	0.00267631
ENSG00000141682	54.034	2.34538	0.467043	5.02177	5.12e-07	1.08e-05
ENSG00000141750	8.16657	3.00213	0.877293	3.42204	0.00062154	0.00416727
ENSG00000142182	27.8073	-6.00023	0.787717	-7.61724	2.59e-14	3.93e-12
ENSG00000142449	105.917	-2.42456	0.637331	-3.80424	0.000142243	0.00123433
ENSG00000142484	10664.5	-2.31924	0.425572	-5.44969	5.05e-08	1.46e-06
ENSG00000142494	4954.81	-2.41061	0.346906	-6.94887	3.68e-12	3.11e-10
ENSG00000142513	18.3298	-2.32805	0.658106	-3.5375	0.000403937	0.00293685
ENSG00000142698	1.4172	5.48917	1.61243	3.40428	0.000663382	0.00439731
ENSG00000143125	16.9634	-5.29763	0.896771	-5.90746	3.47e-09	1.39e-07
ENSG00000143171	103.3	-5.08878	0.72782	-6.99181	2.71e-12	2.38e-10
ENSG00000143257	3025.9	-5.24004	0.432045	-12.1285	7.46e-34	1.26e-29
ENSG00000143278	5811.91	-2.24758	0.393864	-5.70648	1.15e-08	3.98e-07
ENSG00000143320	74.6121	2.09461	0.509725	4.1093	3.97e-05	0.000429442
ENSG00000143416	12441.6	-2.03006	0.31922	-6.35944	2.02e-10	1.11e-08
ENSG00000143627	7435.62	-3.80912	0.421262	-9.04215	1.54e-19	8e-17
ENSG00000143630	2088.99	-2.63588	0.312338	-8.43918	3.2e-17	1.02e-14
ENSG00000143819	135177	-2.9569	0.336313	-8.7921	1.47e-18	6.06e-16
ENSG00000143839	122.033	-3.82223	0.612333	-6.24208	4.32e-10	2.13e-08
ENSG00000143845	7390.31	-3.57452	0.402271	-8.88586	6.34e-19	2.83e-16
ENSG00000143869	417.817	-2.01088	0.391492	-5.13646	2.8e-07	6.44e-06
ENSG00000143994	170.992	-2.93208	0.472758	-6.20208	5.57e-10	2.7e-08
ENSG00000144035	2199.56	-2.27893	0.409312	-5.5677	2.58e-08	8.16e-07
ENSG00000144230	29.0108	-2.55078	0.502223	-5.07898	3.79e-07	8.34e-06
ENSG00000144278	14.7155	-2.03464	0.624984	-3.25551	0.00113191	0.00685489
ENSG00000144452	18.6551	5.03817	0.589149	8.55161	1.21e-17	4.24e-15
ENSG00000144488	111.455	-2.37443	0.457666	-5.18813	2.12e-07	5.08e-06
ENSG00000144648	493.303	-3.14254	0.401053	-7.83574	4.66e-15	8.97e-13
ENSG00000144681	52.7679	2.38773	0.623291	3.83084	0.000127705	0.00113368
ENSG00000144852	1597.65	-2.18075	0.493483	-4.41909	9.91e-06	0.000134832
ENSG00000144908	28638.1	-3.51255	0.491426	-7.14766	8.83e-13	8.95e-11
ENSG00000144959	566.102	2.37795	0.371268	6.40496	1.5e-10	8.46e-09
ENSG00000145107	17.4972	2.20479	0.569225	3.87332	0.000107361	0.000982473
ENSG00000145192	148497	-4.53437	0.436805	-10.3807	3.03e-25	5.71e-22
ENSG00000145217	1184.38	-2.11297	0.271128	-7.79326	6.53e-15	1.2e-12
ENSG00000145284	214.074	2.20486	0.509744	4.32543	1.52e-05	0.000193419
ENSG00000145626	2902.16	-2.30169	0.63094	-3.64803	0.000264254	0.00206876
ENSG00000145692	17128.6	-3.0467	0.555302	-5.48657	4.1e-08	1.22e-06
ENSG00000145826	3908.24	-5.65971	0.544396	-10.3963	2.58e-25	5.13e-22
ENSG00000145832	31.2487	-3.1547	0.758735	-4.15785	3.21e-05	0.000361279
ENSG00000145920	3036.24	-4.23842	0.95401	-4.44274	8.88e-06	0.000123353
ENSG00000146166	107.001	-2.31317	0.597224	-3.8732	0.000107416	0.00098271
ENSG00000146216	299.656	-2.26963	0.442976	-5.1236	3e-07	6.82e-06
ENSG00000146233	752.623	-2.07509	0.556166	-3.73106	0.000190678	0.00157084
ENSG00000146242	147.735	2.69016	0.506883	5.30726	1.11e-07	2.9e-06
ENSG00000146352	25.9635	-5.0513	1.41295	-3.57501	0.00035022	0.00261364
ENSG00000146755	336.998	-4.76742	0.793903	-6.00504	1.91e-09	8.16e-08
ENSG00000146857	11.8754	-3.47229	0.772716	-4.49362	7e-06	0.000100931
ENSG00000147223	135.617	-4.41343	0.535106	-8.24775	1.61e-16	4.24e-14
ENSG00000147257	34912.2	-2.49913	0.566749	-4.40958	1.04e-05	0.000139603
ENSG00000147481	50.3901	-4.95151	0.870171	-5.69027	1.27e-08	4.33e-07
ENSG00000147576	1530.22	-2.10182	0.325735	-6.45254	1.1e-10	6.38e-09
ENSG00000147655	36.3915	-3.90518	0.901476	-4.33199	1.48e-05	0.000189019
ENSG00000148123	914.286	-2.6263	0.42072	-6.2424	4.31e-10	2.13e-08
ENSG00000148357	544.884	-4.49608	0.581785	-7.72807	1.09e-14	1.87e-12
ENSG00000148672	23347.6	-2.21725	0.284375	-7.79694	6.34e-15	1.19e-12
ENSG00000148795	3882.18	-5.28469	0.714282	-7.3986	1.38e-13	1.75e-11
ENSG00000148803	4010.83	-2.76586	0.27828	-9.9391	2.81e-23	3.4e-20
ENSG00000148965	4433.75	-3.66945	0.469875	-7.80941	5.75e-15	1.08e-12
ENSG00000149124	3595.57	-4.79932	0.596749	-8.04244	8.81e-16	1.96e-13
ENSG00000149256	30.4933	2.72934	0.540371	5.05086	4.4e-07	9.49e-06
ENSG00000149435	4.16396	2.31507	0.559818	4.1354	3.54e-05	0.000391431
ENSG00000149452	11.9236	-4.23465	1.03654	-4.08536	4.4e-05	0.000469028
ENSG00000149476	7909.17	-2.11404	0.360885	-5.85794	4.69e-09	1.81e-07
ENSG00000149506	2.962	2.10611	0.56662	3.71697	0.000201623	0.00164739
ENSG00000149527	606.116	-2.95537	0.596606	-4.95364	7.28e-07	1.47e-05
ENSG00000149654	37.6328	-4.56072	1.12091	-4.06875	4.73e-05	0.000496403
ENSG00000149809	8793.16	-3.32926	0.323489	-10.2917	7.68e-25	1.37e-21
ENSG00000150175	2.33085	-2.95821	0.899301	-3.28946	0.00100381	0.00622489
ENSG00000150337	81.8578	2.15344	0.418718	5.14294	2.7e-07	6.26e-06
ENSG00000150556	71.2045	2.80244	0.878174	3.19121	0.00141676	0.00821124
ENSG00000150656	393.484	-4.41184	0.721018	-6.11891	9.42e-10	4.34e-08
ENSG00000150782	260.426	2.11407	0.382754	5.52332	3.33e-08	1.02e-06
ENSG00000151033	1.75589	-3.33644	0.856202	-3.89679	9.75e-05	0.000907209
ENSG00000151224	39967.7	-3.18892	0.341259	-9.34456	9.23e-21	6.25e-18
ENSG00000151365	2821.82	-4.89803	0.750881	-6.52305	6.89e-11	4.13e-09
ENSG00000151552	5364.68	-2.08487	0.248439	-8.39188	4.78e-17	1.46e-14
ENSG00000151631	240.386	-4.56298	0.489946	-9.31322	1.24e-20	8.07e-18
ENSG00000151789	171.053	-3.22226	0.676244	-4.76493	1.89e-06	3.33e-05
ENSG00000151812	1.04241	2.45155	0.586409	4.18062	2.91e-05	0.000332206
ENSG00000151892	1725.59	-3.35537	0.542942	-6.17998	6.41e-10	3.07e-08
ENSG00000151952	11.4484	-3.19738	0.68852	-4.64385	3.42e-06	5.55e-05
ENSG00000152254	1.51106	-2.46	0.748172	-3.28802	0.00100896	0.00625226
ENSG00000152583	8053.82	-2.46291	0.511866	-4.81163	1.5e-06	2.72e-05
ENSG00000152779	223.423	-2.54322	0.59125	-4.30143	1.7e-05	0.000211247
ENSG00000152782	2165.19	-2.16729	0.251341	-8.62289	6.53e-18	2.35e-15
ENSG00000152931	35.8827	-4.21572	1.15294	-3.6565	0.000255679	0.00201093
ENSG00000153294	9.47043	4.54482	0.975675	4.65813	3.19e-06	5.25e-05
ENSG00000153303	25.2886	-2.73068	0.70323	-3.88305	0.000103154	0.000952206
ENSG00000153498	6.55652	-5.66153	1.01881	-5.55702	2.74e-08	8.64e-07
ENSG00000153822	118.375	3.33818	0.957724	3.48554	0.000491153	0.00343949
ENSG00000153902	238.45	-2.38942	0.38132	-6.26619	3.7e-10	1.87e-08
ENSG00000154025	51.8213	-2.36319	0.55416	-4.26445	2e-05	0.000242815
ENSG00000154040	316.252	-2.36048	0.60255	-3.91749	8.95e-05	0.00084317
ENSG00000154099	81.4256	-2.39357	0.642721	-3.72411	0.000196003	0.00160845
ENSG00000154127	178.531	2.22168	0.359236	6.18446	6.23e-10	3e-08
ENSG00000154269	278.505	-2.84251	0.559534	-5.08015	3.77e-07	8.3e-06
ENSG00000154319	89.8775	2.18332	0.643613	3.39229	0.00069311	0.00455336
ENSG00000154342	32.4436	-2.99806	0.935927	-3.20331	0.0013586	0.00794349
ENSG00000154529	98.2596	-2.37035	0.549432	-4.31419	1.6e-05	0.000201391
ENSG00000155066	104.46	2.85297	0.692091	4.12225	3.75e-05	0.000410723
ENSG00000155761	8.31581	2.07946	0.664687	3.12848	0.00175713	0.00978371
ENSG00000155897	40.0021	-4.46991	1.10931	-4.02944	5.59e-05	0.000568643
ENSG00000155918	1.20084	2.75333	0.881471	3.12356	0.00178678	0.00990644
ENSG00000155974	15.0811	2.61823	0.560192	4.67382	2.96e-06	4.92e-05
ENSG00000156006	353.242	-2.49823	0.600047	-4.1634	3.14e-05	0.000354354
ENSG00000156885	81.2219	-2.53757	0.728237	-3.48454	0.000492976	0.00344941
ENSG00000156959	57.2593	-5.35764	1.00277	-5.34284	9.15e-08	2.45e-06
ENSG00000157103	6102.92	-2.5686	0.380851	-6.74438	1.54e-11	1.1e-09
ENSG00000157193	88.1778	2.35387	0.417158	5.64264	1.67e-08	5.56e-07
ENSG00000157227	4557.65	2.1157	0.320356	6.60422	4e-11	2.58e-09
ENSG00000157240	422.213	2.0113	0.348103	5.77789	7.56e-09	2.75e-07
ENSG00000157379	3203.38	-2.07614	0.290265	-7.15255	8.52e-13	8.66e-11
ENSG00000157613	394.54	3.08179	0.549396	5.60941	2.03e-08	6.58e-07
ENSG00000157680	27.8941	2.28235	0.329414	6.92852	4.25e-12	3.51e-10
ENSG00000157765	590.906	3.77515	0.946823	3.98718	6.69e-05	0.000661009
ENSG00000158089	45.9715	2.28471	0.420831	5.42903	5.67e-08	1.61e-06
ENSG00000158104	65690	-6.32287	0.581534	-10.8727	1.55e-27	4.39e-24
ENSG00000158296	3256.49	-4.22967	0.665464	-6.35598	2.07e-10	1.12e-08
ENSG00000158445	549.861	-3.67407	0.611331	-6.00996	1.86e-09	7.95e-08
ENSG00000158477	15.934	2.91824	0.63208	4.61689	3.9e-06	6.15e-05
ENSG00000158571	851.057	-4.35083	0.441066	-9.86435	5.94e-23	6.29e-20
ENSG00000158747	344.613	2.2425	0.416655	5.38215	7.36e-08	2.02e-06
ENSG00000158764	56.4243	-4.28991	0.632312	-6.78448	1.17e-11	8.52e-10
ENSG00000158865	126.43	-2.50213	0.570975	-4.38221	1.17e-05	0.000155441
ENSG00000158874	535105	-3.87913	0.410238	-9.45581	3.21e-21	2.47e-18
ENSG00000159289	5.54737	-2.98309	0.82415	-3.6196	0.00029506	0.00226181
ENSG00000159307	1073.19	-3.23125	0.633586	-5.09993	3.4e-07	7.57e-06
ENSG00000159398	105.107	-2.58624	0.527946	-4.89868	9.65e-07	1.86e-05
ENSG00000159399	514.141	2.17921	0.529454	4.11596	3.86e-05	0.000420457
ENSG00000159423	13771.1	-2.09257	0.272162	-7.68869	1.49e-14	2.39e-12
ENSG00000159450	12.9079	2.14539	0.444515	4.82636	1.39e-06	2.56e-05
ENSG00000159556	22.5745	2.12918	0.633363	3.36171	0.000774611	0.0050043
ENSG00000159650	2138.76	-5.55882	0.636957	-8.72715	2.61e-18	1.03e-15
ENSG00000160097	1727.81	-4.66115	0.645454	-7.2215	5.14e-13	5.51e-11
ENSG00000160181	166.476	5.76956	1.10402	5.22597	1.73e-07	4.28e-06
ENSG00000160182	123.821	5.08071	1.14527	4.43624	9.15e-06	0.000126617
ENSG00000160188	37.9575	2.08439	0.487431	4.27627	1.9e-05	0.00023214
ENSG00000160200	336.977	-2.25167	0.419769	-5.36407	8.14e-08	2.2e-06
ENSG00000160202	4.14312	-4.16828	0.954024	-4.36915	1.25e-05	0.000163564
ENSG00000160233	1375.72	-3.22018	0.368258	-8.74437	2.24e-18	8.93e-16
ENSG00000160282	15027.2	-3.93367	0.40694	-9.66646	4.19e-22	3.73e-19
ENSG00000160339	106.363	-2.38748	0.693959	-3.44037	0.000580914	0.00394329
ENSG00000160471	4.57634	2.06246	0.465852	4.42729	9.54e-06	0.000130651
ENSG00000160862	38196.9	-2.75582	0.390286	-7.06101	1.65e-12	1.53e-10
ENSG00000160868	56999.1	-6.24392	0.803777	-7.76823	7.96e-15	1.43e-12
ENSG00000160870	8185.46	-3.54177	0.605671	-5.84769	4.98e-09	1.91e-07
ENSG00000160886	21.2091	-2.12716	0.672212	-3.16443	0.00155389	0.008847
ENSG00000160963	267.632	-2.75359	0.53789	-5.11923	3.07e-07	6.95e-06
ENSG00000161031	7229.7	-3.40714	0.501346	-6.79598	1.08e-11	7.99e-10
ENSG00000161040	12.0166	2.17269	0.360847	6.02107	1.73e-09	7.53e-08
ENSG00000161082	88.5362	-2.17646	0.666302	-3.26647	0.00108896	0.00664104
ENSG00000161132	43.9662	-2.4606	0.482985	-5.09458	3.5e-07	7.77e-06
ENSG00000161267	7943.02	-2.94653	0.317398	-9.2834	1.64e-20	1.03e-17
ENSG00000161649	66.5959	-4.97841	0.68351	-7.2836	3.25e-13	3.73e-11
ENSG00000161653	1760.49	-3.0119	0.409419	-7.35651	1.89e-13	2.32e-11
ENSG00000161944	27711.2	-2.27563	0.312587	-7.28	3.34e-13	3.81e-11
ENSG00000162078	96.9149	4.22675	0.614605	6.87718	6.1e-12	4.83e-10
ENSG00000162344	226.978	-4.28763	0.887385	-4.83176	1.35e-06	2.49e-05
ENSG00000162365	4103.28	-3.0773	0.470285	-6.54348	6.01e-11	3.67e-09
ENSG00000162383	429.07	-2.24992	0.657516	-3.42185	0.000621964	0.00416846
ENSG00000162391	189.032	-2.89823	0.704577	-4.11344	3.9e-05	0.000423845
ENSG00000162444	556.931	-2.55911	0.330983	-7.73184	1.06e-14	1.83e-12
ENSG00000162460	786.965	-3.16026	0.526862	-5.99826	1.99e-09	8.49e-08
ENSG00000162461	127.136	-2.11217	0.367992	-5.73971	9.48e-09	3.34e-07
ENSG00000162520	16.1133	2.53743	0.4654	5.45214	4.98e-08	1.44e-06
ENSG00000162630	67.9858	2.31534	0.662054	3.49721	0.00047016	0.00332549
ENSG00000162753	14.8694	-2.74919	0.709931	-3.87247	0.000107739	0.000984862
ENSG00000162761	5.44649	-2.56198	0.755154	-3.39266	0.000692185	0.00454904
ENSG00000162763	7.42984	-3.85078	1.0638	-3.61984	0.000294789	0.00226076
ENSG00000162814	26.0732	2.05009	0.58946	3.47791	0.000505349	0.00351998
ENSG00000162881	1159.78	-2.10287	0.355234	-5.91968	3.23e-09	1.3e-07
ENSG00000162882	6595.3	-3.08352	0.318732	-9.67436	3.88e-22	3.55e-19
ENSG00000162897	433.83	-2.64783	0.680593	-3.89047	0.000100049	0.000926325
ENSG00000162951	6.26107	-2.88694	0.796369	-3.62512	0.000288823	0.00222306
ENSG00000163082	158.639	3.4301	0.613958	5.58686	2.31e-08	7.41e-07
ENSG00000163191	3411.41	2.23309	0.361367	6.17957	6.43e-10	3.08e-08
ENSG00000163218	2.50591	3.3791	0.78085	4.32746	1.51e-05	0.000191858
ENSG00000163235	294.2	2.66467	0.488481	5.45502	4.9e-08	1.42e-06
ENSG00000163377	27.6465	-4.83768	1.18973	-4.06619	4.78e-05	0.000500797
ENSG00000163581	18319.7	-2.69952	0.383818	-7.03335	2.02e-12	1.85e-10
ENSG00000163586	54640.3	-2.73234	0.501921	-5.44376	5.22e-08	1.5e-06
ENSG00000163687	801.236	-2.226	0.435996	-5.10555	3.3e-07	7.38e-06
ENSG00000163735	339.892	3.52768	0.926242	3.8086	0.000139758	0.00121866
ENSG00000163814	239.728	3.07381	0.543302	5.65765	1.53e-08	5.13e-07
ENSG00000163825	1545.72	-6.02069	0.523331	-11.5045	1.25e-30	5.3e-27
ENSG00000163884	4478.28	-2.60723	0.282613	-9.22543	2.82e-20	1.74e-17
ENSG00000163958	89.2691	-3.15117	0.531107	-5.9332	2.97e-09	1.21e-07
ENSG00000163959	4395.46	-2.91952	0.473065	-6.17151	6.76e-10	3.22e-08
ENSG00000163975	551.48	2.02306	0.48405	4.17945	2.92e-05	0.00033369
ENSG00000164007	53.9199	-2.73298	0.72121	-3.78944	0.000150989	0.00129985
ENSG00000164061	216.194	-2.11849	0.385186	-5.49992	3.8e-08	1.14e-06
ENSG00000164078	157.732	2.63757	0.552454	4.77428	1.8e-06	3.21e-05
ENSG00000164089	3485.26	-3.21697	0.520213	-6.18395	6.25e-10	3e-08
ENSG00000164181	485.76	2.11287	0.583769	3.61936	0.000295327	0.00226335
ENSG00000164188	81.0032	-3.15445	0.560918	-5.62373	1.87e-08	6.13e-07
ENSG00000164294	233.951	2.34344	0.330604	7.08835	1.36e-12	1.31e-10
ENSG00000164303	43.185	-2.82147	0.687742	-4.10252	4.09e-05	0.000440684
ENSG00000164344	4225.48	-2.29185	0.345853	-6.62667	3.43e-11	2.25e-09
ENSG00000164362	280.025	-2.87209	0.731099	-3.92845	8.55e-05	0.000812679
ENSG00000164398	768.251	-3.55606	0.520437	-6.83283	8.33e-12	6.36e-10
ENSG00000164406	5073.53	-2.53762	0.378311	-6.70777	1.98e-11	1.37e-09
ENSG00000164485	1.97093	3.12113	0.845249	3.69256	0.000222009	0.00178297
ENSG00000164520	7.0137	2.20163	0.302287	7.28325	3.26e-13	3.73e-11
ENSG00000164616	41.0616	-2.97392	0.574776	-5.17405	2.29e-07	5.44e-06
ENSG00000164626	706.615	2.07386	0.465664	4.45354	8.45e-06	0.000118177
ENSG00000164742	910.733	-2.30159	0.590975	-3.89457	9.84e-05	0.00091406
ENSG00000164850	1005.22	-3.18109	0.33461	-9.50687	1.96e-21	1.58e-18
ENSG00000164904	8021.31	-2.08263	0.251828	-8.27006	1.34e-16	3.63e-14
ENSG00000165078	22.8707	-2.68905	0.772595	-3.48054	0.000500405	0.00349344
ENSG00000165125	89.5614	3.06413	0.832447	3.68087	0.000232435	0.00185614
ENSG00000165140	12540.4	-3.03177	0.418892	-7.23758	4.57e-13	5.02e-11
ENSG00000165181	7.85124	2.3478	0.463072	5.07007	3.98e-07	8.66e-06
ENSG00000165188	16.1814	3.16651	0.636209	4.97716	6.45e-07	1.31e-05
ENSG00000165197	146.868	-3.36364	0.547379	-6.14499	8e-10	3.75e-08
ENSG00000165471	4119.31	-2.02605	0.4955	-4.08891	4.33e-05	0.000462691
ENSG00000165478	461.95	-9.53604	1.07411	-8.87806	6.8e-19	2.99e-16
ENSG00000165799	27.7306	2.02534	0.499003	4.05877	4.93e-05	0.000514426
ENSG00000165810	417.082	-2.72369	0.367569	-7.41001	1.26e-13	1.61e-11
ENSG00000165828	26450.5	-3.79772	0.426709	-8.90003	5.58e-19	2.55e-16
ENSG00000165929	566.543	2.59056	0.47017	5.50984	3.59e-08	1.08e-06
ENSG00000165953	146.919	-2.83671	0.61136	-4.63999	3.48e-06	5.63e-05
ENSG00000165972	52.4447	-2.64786	0.388718	-6.81178	9.64e-12	7.21e-10
ENSG00000166035	5291.33	-2.36343	0.359253	-6.57875	4.74e-11	2.99e-09
ENSG00000166111	28.7385	-2.13027	0.481952	-4.4201	9.87e-06	0.000134316
ENSG00000166126	1709.28	-2.0868	0.550967	-3.78752	0.000152161	0.00130762
ENSG00000166143	45.2593	2.62062	0.708431	3.69918	0.000216296	0.00174412
ENSG00000166145	1640.84	2.59376	0.643284	4.03206	5.53e-05	0.000563708
ENSG00000166183	1441.55	-3.62162	0.63309	-5.72055	1.06e-08	3.71e-07
ENSG00000166347	20800.1	-2.22746	0.266367	-8.36236	6.15e-17	1.84e-14
ENSG00000166391	1429.51	-4.82024	0.585153	-8.23756	1.76e-16	4.58e-14
ENSG00000166530	3.70305	-3.79685	0.859133	-4.4194	9.9e-06	0.000134697
ENSG00000166670	65.1927	3.11531	0.78649	3.96103	7.46e-05	0.000721533
ENSG00000166743	2200.68	-2.16107	0.592615	-3.64668	0.000265655	0.00207685
ENSG00000166816	4009.23	-2.66052	0.328402	-8.10143	5.43e-16	1.24e-13
ENSG00000166819	442.995	-2.62058	0.45166	-5.8021	6.55e-09	2.42e-07
ENSG00000166840	4064.47	-3.68233	0.447677	-8.22541	1.95e-16	4.92e-14
ENSG00000166923	231.741	2.77152	0.555876	4.98587	6.17e-07	1.26e-05
ENSG00000167014	17.8175	-5.40801	0.897033	-6.02877	1.65e-09	7.2e-08
ENSG00000167244	122061	-6.38528	0.817219	-7.81343	5.57e-15	1.06e-12
ENSG00000167434	75.4873	-4.40984	0.672051	-6.56176	5.32e-11	3.31e-09
ENSG00000167588	3783.38	-2.02998	0.453257	-4.47866	7.51e-06	0.000107083
ENSG00000167644	90.3874	2.66195	0.632535	4.20839	2.57e-05	0.000299258
ENSG00000167711	54013.9	-2.66003	0.331195	-8.0316	9.62e-16	2.12e-13
ENSG00000167749	28.9617	-4.90294	1.27639	-3.84126	0.000122404	0.00109555
ENSG00000167757	24.9237	5.28606	1.01559	5.2049	1.94e-07	4.72e-06
ENSG00000167759	6.07774	3.55876	1.07179	3.3204	0.000898881	0.00568033
ENSG00000167767	244.932	3.37248	0.660412	5.10664	3.28e-07	7.36e-06
ENSG00000167769	4.36821	-3.24979	0.913044	-3.55929	0.000371861	0.0027449
ENSG00000167780	511.611	-2.43734	0.670868	-3.63311	0.000280023	0.00217013
ENSG00000167798	4210.52	-2.86516	0.509714	-5.62112	1.9e-08	6.19e-07
ENSG00000167800	45.5822	-3.1693	0.405642	-7.81306	5.58e-15	1.06e-12
ENSG00000167910	4350.45	-4.15072	0.642058	-6.46471	1.01e-10	5.96e-09
ENSG00000167992	1023.88	-3.85523	0.474518	-8.12451	4.49e-16	1.06e-13
ENSG00000168032	21.1539	3.62606	0.688161	5.26919	1.37e-07	3.5e-06
ENSG00000168065	961.238	-3.18384	0.757205	-4.20472	2.61e-05	0.000303524
ENSG00000168135	205.843	-2.18133	0.578902	-3.76804	0.000164531	0.00139271
ENSG00000168237	8086.71	-2.57222	0.274334	-9.37622	6.84e-21	4.93e-18
ENSG00000168243	566.987	-3.34259	0.790862	-4.22652	2.37e-05	0.00027922
ENSG00000168269	1.12945	4.95265	1.20592	4.10694	4.01e-05	0.000433431
ENSG00000168306	4963.64	-2.59395	0.319166	-8.12728	4.39e-16	1.04e-13
ENSG00000168329	66.5578	2.18751	0.302517	7.23101	4.79e-13	5.17e-11
ENSG00000168350	89.9743	3.37618	0.491297	6.87196	6.33e-12	4.96e-10
ENSG00000168389	2277.36	-2.11623	0.641294	-3.29993	0.000967074	0.00603871
ENSG00000168481	47.5044	-3.69734	0.762179	-4.85101	1.23e-06	2.29e-05
ENSG00000168502	295.649	2.03387	0.445597	4.56438	5.01e-06	7.61e-05
ENSG00000168509	10640.8	-3.10699	0.435422	-7.13558	9.64e-13	9.65e-11
ENSG00000168542	16482	2.21105	0.458681	4.82045	1.43e-06	2.62e-05
ENSG00000168615	1709.32	2.067	0.280169	7.37767	1.61e-13	2.01e-11
ENSG00000168621	163.857	-2.58692	0.736143	-3.51415	0.000441167	0.0031607
ENSG00000168671	89.2799	-2.23979	0.648492	-3.45384	0.00055266	0.00379026
ENSG00000168746	2.23629	-2.86239	0.842851	-3.39608	0.000683574	0.00449944
ENSG00000168913	740.786	-2.45758	0.514731	-4.7745	1.8e-06	3.21e-05
ENSG00000169067	2.03317	3.72189	0.859941	4.32807	1.5e-05	0.000191542
ENSG00000169085	206.346	-2.11651	0.404382	-5.23394	1.66e-07	4.13e-06
ENSG00000169136	29544.9	-3.05167	0.492602	-6.195	5.83e-10	2.82e-08
ENSG00000169252	340.034	-2.16883	0.393548	-5.51096	3.57e-08	1.08e-06
ENSG00000169302	13.1766	2.29001	0.568928	4.02513	5.69e-05	0.000577126
ENSG00000169618	5.93618	-2.46366	0.731693	-3.36706	0.000759741	0.00492421
ENSG00000169688	66.2091	-5.75764	1.79636	-3.20516	0.00134987	0.00790065
ENSG00000169738	29425.4	-3.80467	0.381696	-9.96779	2.11e-23	2.64e-20
ENSG00000169894	1077.39	2.30194	0.608052	3.78577	0.000153235	0.00131352
ENSG00000170011	1511.88	-2.8615	0.487778	-5.8664	4.45e-09	1.73e-07
ENSG00000170054	12.344	-2.64349	0.545438	-4.84655	1.26e-06	2.33e-05
ENSG00000170074	15.2329	2.17353	0.631197	3.4435	0.000574231	0.00390638
ENSG00000170153	82.4142	2.38882	0.539734	4.42593	9.6e-06	0.000131319
ENSG00000170166	8.34987	-2.39743	0.667736	-3.59038	0.000330197	0.0024889
ENSG00000170231	23.129	3.15125	0.946283	3.33013	0.000868042	0.00550743
ENSG00000170262	21.1389	-2.34629	0.709959	-3.30482	0.000950369	0.00594687
ENSG00000170323	516.191	-3.79255	0.532587	-7.12099	1.07e-12	1.06e-10
ENSG00000170430	4229.4	-2.23575	0.251083	-8.90442	5.37e-19	2.49e-16
ENSG00000170509	6869.69	-5.34731	0.719389	-7.43312	1.06e-13	1.39e-11
ENSG00000170525	1651.92	2.42105	0.404949	5.97864	2.25e-09	9.5e-08
ENSG00000170689	27.5285	4.4331	0.880494	5.03479	4.78e-07	1.02e-05
ENSG00000170743	61.7945	-3.90172	1.01928	-3.82792	0.000129232	0.00114427
ENSG00000170786	3.80174	4.94293	0.925475	5.34097	9.25e-08	2.47e-06
ENSG00000170807	3.63622	-2.33596	0.717018	-3.25788	0.00112248	0.00681179
ENSG00000170835	52.5882	-2.08177	0.518911	-4.0118	6.03e-05	0.000605407
ENSG00000170890	66.0014	-2.04772	0.492307	-4.15944	3.19e-05	0.00035947
ENSG00000170921	310.761	2.07415	0.408358	5.07924	3.79e-07	8.34e-06
ENSG00000170927	452.066	2.37453	0.608577	3.90178	9.55e-05	0.000891148
ENSG00000170962	577.63	2.26916	0.418268	5.42513	5.79e-08	1.64e-06
ENSG00000171049	10.4136	2.1094	0.50271	4.19605	2.72e-05	0.000312885
ENSG00000171051	108.654	2.12934	0.416498	5.11248	3.18e-07	7.16e-06
ENSG00000171060	0.47963	3.6478	0.983286	3.7098	0.00020742	0.00168418
ENSG00000171130	4966.53	-2.03086	0.322934	-6.28876	3.2e-10	1.65e-08
ENSG00000171246	25.7751	3.10142	0.788723	3.93221	8.42e-05	0.000802259
ENSG00000171345	1375.24	2.84291	0.833259	3.4118	0.000645353	0.00430053
ENSG00000171402	6.29819	-2.5258	0.562531	-4.49005	7.12e-06	0.000102289
ENSG00000171431	252.644	4.15583	1.15966	3.58365	0.000338824	0.00254148
ENSG00000171446	3.20397	-2.51891	0.746176	-3.37576	0.000736126	0.00479501
ENSG00000171495	33.8204	-2.9635	0.761221	-3.89309	9.9e-05	0.000918377
ENSG00000171551	138.972	-3.84131	0.875675	-4.38669	1.15e-05	0.000152696
ENSG00000171759	35145.6	-2.16787	0.348504	-6.22049	4.96e-10	2.41e-08
ENSG00000171819	8.68711	-3.99645	1.22526	-3.26172	0.00110738	0.00673879
ENSG00000171843	196.605	2.60264	0.391264	6.65187	2.89e-11	1.95e-09
ENSG00000171873	38.8074	-2.4735	0.692878	-3.5699	0.000357118	0.00265226
ENSG00000171877	7.44176	3.27095	0.681583	4.79905	1.59e-06	2.87e-05
ENSG00000171931	65.1523	-2.28872	0.703514	-3.25326	0.00114087	0.00689186
ENSG00000172016	7871.17	-6.50575	1.2463	-5.22007	1.79e-07	4.41e-06
ENSG00000172020	13.4115	2.63728	0.605507	4.35549	1.33e-05	0.00017245
ENSG00000172031	15.8139	2.25616	0.397672	5.67343	1.4e-08	4.74e-07
ENSG00000172137	12.3003	3.95799	0.694286	5.7008	1.19e-08	4.1e-07
ENSG00000172379	246.559	2.06324	0.558839	3.69202	0.000222483	0.00178636
ENSG00000172425	671.647	-5.34129	0.644763	-8.28412	1.19e-16	3.25e-14
ENSG00000172478	1173.53	-2.66869	0.526316	-5.07051	3.97e-07	8.64e-06
ENSG00000172482	59109.4	-3.41219	0.412917	-8.26362	1.41e-16	3.74e-14
ENSG00000172497	1781.19	-2.46238	0.447556	-5.50185	3.76e-08	1.13e-06
ENSG00000172724	470.114	-2.3587	0.684298	-3.44689	0.000567085	0.00386882
ENSG00000172771	247.278	-2.23058	0.467484	-4.77145	1.83e-06	3.24e-05
ENSG00000172782	370.417	-2.49238	0.670669	-3.71626	0.000202196	0.00165047
ENSG00000172818	51.8915	-3.54666	0.792726	-4.474	7.68e-06	0.00010885
ENSG00000172824	300.506	-3.09822	0.494606	-6.26402	3.75e-10	1.9e-08
ENSG00000172828	1721.51	-2.75197	0.405976	-6.77865	1.21e-11	8.83e-10
ENSG00000172831	28778.4	-2.34048	0.370438	-6.31814	2.65e-10	1.4e-08
ENSG00000172927	280.942	5.84702	0.718817	8.13422	4.15e-16	9.89e-14
ENSG00000172935	356.66	-2.14342	0.541426	-3.95884	7.53e-05	0.00072736
ENSG00000172955	10689.6	-3.04473	0.378051	-8.05378	8.03e-16	1.8e-13
ENSG00000173068	55.8988	2.22215	0.461878	4.81112	1.5e-06	2.73e-05
ENSG00000173237	10.51	3.32254	0.681842	4.87288	1.1e-06	2.08e-05
ENSG00000173432	44793.5	-4.18118	0.727172	-5.74991	8.93e-09	3.17e-07
ENSG00000173531	11116.2	-2.70987	0.303556	-8.92709	4.37e-19	2.15e-16
ENSG00000173599	11346.6	-2.14138	0.290561	-7.36982	1.71e-13	2.13e-11
ENSG00000173826	18.4977	-2.51917	0.787142	-3.2004	0.00137237	0.00800469
ENSG00000174145	50.0574	-2.96385	0.91831	-3.2275	0.00124876	0.00740358
ENSG00000174326	1235.14	-3.5281	0.517426	-6.81856	9.2e-12	6.95e-10
ENSG00000174327	1461.94	-2.0197	0.298615	-6.76356	1.35e-11	9.72e-10
ENSG00000174332	4.65515	3.8949	0.681375	5.71624	1.09e-08	3.79e-07
ENSG00000174482	1.92121	3.82528	0.926218	4.13	3.63e-05	0.00039878
ENSG00000174498	28.6015	-4.21522	0.848093	-4.97023	6.69e-07	1.36e-05
ENSG00000174885	197.977	-2.3616	0.512578	-4.6073	4.08e-06	6.41e-05
ENSG00000174990	854.504	-3.85263	0.427369	-9.01477	1.97e-19	9.82e-17
ENSG00000174992	569.187	-3.78882	0.545962	-6.93972	3.93e-12	3.28e-10
ENSG00000175003	10371.5	-4.58695	0.628819	-7.29455	3e-13	3.47e-11
ENSG00000175147	26.9756	2.57314	0.588392	4.37316	1.22e-05	0.000160959
ENSG00000175336	3125.01	-3.79923	0.53649	-7.08165	1.42e-12	1.37e-10
ENSG00000175592	78.2701	2.28992	0.401589	5.70215	1.18e-08	4.07e-07
ENSG00000175600	938.04	-2.24655	0.246001	-9.13227	6.71e-20	3.66e-17
ENSG00000175985	9.05156	2.7407	0.486124	5.63787	1.72e-08	5.71e-07
ENSG00000176049	112.301	-2.58568	0.454253	-5.69216	1.25e-08	4.29e-07
ENSG00000176115	2.05297	-2.93494	0.878157	-3.34216	0.000831288	0.00530367
ENSG00000176204	29.5228	-3.25366	0.922926	-3.52537	0.000422887	0.00305113
ENSG00000176381	169.832	-2.20969	0.404211	-5.46667	4.59e-08	1.35e-06
ENSG00000176635	52.658	-3.49294	0.647143	-5.39748	6.76e-08	1.88e-06
ENSG00000176654	6.07832	-2.18685	0.697893	-3.1335	0.00172733	0.00965431
ENSG00000176678	41.6554	2.75266	0.448302	6.14019	8.24e-10	3.85e-08
ENSG00000176826	29.3	2.13187	0.440202	4.84294	1.28e-06	2.37e-05
ENSG00000176894	3157.56	-2.22124	0.275808	-8.05358	8.04e-16	1.8e-13
ENSG00000177103	40.016	2.13816	0.659132	3.2439	0.00117905	0.00707077
ENSG00000177181	38.3921	2.97089	0.473593	6.27308	3.54e-10	1.8e-08
ENSG00000177238	14.9489	2.71887	0.60715	4.47809	7.53e-06	0.000107327
ENSG00000177570	125.155	2.04595	0.515367	3.96988	7.19e-05	0.000700052
ENSG00000177669	44.3925	2.56125	0.583588	4.38879	1.14e-05	0.000151421
ENSG00000177943	1580.37	-2.03985	0.499954	-4.08008	4.5e-05	0.000476802
ENSG00000178343	78.6754	-2.29683	0.60408	-3.80219	0.000143424	0.00124327
ENSG00000178363	20.5543	-3.64548	0.73359	-4.96937	6.72e-07	1.36e-05
ENSG00000178522	5.64522	-5.44814	1.35621	-4.01718	5.89e-05	0.000595122
ENSG00000178531	37.3234	2.06941	0.482429	4.28957	1.79e-05	0.000220577
ENSG00000178772	11274.9	-2.65096	0.371305	-7.1396	9.36e-13	9.4e-11
ENSG00000178773	159.77	2.06706	0.54661	3.7816	0.000155825	0.00133268
ENSG00000178795	28.4688	-3.35219	0.556945	-6.01889	1.76e-09	7.62e-08
ENSG00000178803	1280.5	-2.43505	0.335697	-7.25372	4.05e-13	4.53e-11
ENSG00000179097	2.62861	4.01666	0.572129	7.02055	2.21e-12	2e-10
ENSG00000179104	100.464	2.50132	0.324218	7.71495	1.21e-14	2.02e-12
ENSG00000179111	1.5642	2.09076	0.642886	3.25215	0.00114536	0.00691523
ENSG00000179148	3.38593	2.85207	0.822058	3.46942	0.000521576	0.00361228
ENSG00000179603	53.5961	3.15608	0.724306	4.35738	1.32e-05	0.00017135
ENSG00000179636	65.4639	-3.32293	0.475065	-6.99469	2.66e-12	2.34e-10
ENSG00000179673	9.04308	-2.82598	0.766232	-3.68815	0.000225893	0.00180919
ENSG00000179674	97.4476	2.57899	0.782207	3.29706	0.00097702	0.00608665
ENSG00000179761	15491.9	-3.17268	0.332557	-9.54026	1.42e-21	1.21e-18
ENSG00000179766	15.2616	2.21507	0.331838	6.67516	2.47e-11	1.68e-09
ENSG00000179913	789.704	2.29994	0.592793	3.87984	0.000104526	0.000961988
ENSG00000179930	71.508	-3.22355	0.626154	-5.14817	2.63e-07	6.11e-06
ENSG00000180176	4.23888	-2.88227	0.855466	-3.36924	0.000753749	0.0048908
ENSG00000180210	67028.8	-2.39546	0.327635	-7.31138	2.64e-13	3.08e-11
ENSG00000180340	63.2575	2.04133	0.426993	4.7807	1.75e-06	3.11e-05
ENSG00000180432	16716.5	-5.34706	0.607037	-8.80845	1.27e-18	5.3e-16
ENSG00000180767	2167.7	-2.4961	0.272929	-9.14558	5.93e-20	3.29e-17
ENSG00000180861	35.8003	4.21699	1.0887	3.87342	0.000107319	0.000982348
ENSG00000180875	950.64	-4.02453	0.684021	-5.88363	4.01e-09	1.58e-07
ENSG00000181035	3796.35	-3.08098	0.268374	-11.4802	1.66e-30	6.24e-27
ENSG00000181778	23.9404	-4.56872	0.894085	-5.10994	3.22e-07	7.25e-06
ENSG00000181856	316.213	-2.78267	0.402581	-6.91208	4.78e-12	3.88e-10
ENSG00000181997	6.77695	-3.37432	0.763696	-4.4184	9.94e-06	0.000135101
ENSG00000182156	1183.97	-3.39675	0.484138	-7.01608	2.28e-12	2.04e-10
ENSG00000182240	1981.69	3.3043	0.521635	6.33451	2.38e-10	1.26e-08
ENSG00000182327	1344.29	-3.13563	0.375841	-8.34295	7.25e-17	2.1e-14
ENSG00000182329	30.5819	-2.06228	0.463823	-4.44626	8.74e-06	0.000121549
ENSG00000182379	297.707	2.6043	0.599448	4.34449	1.4e-05	0.000179859
ENSG00000182383	3.51518	-2.7227	0.643139	-4.23345	2.3e-05	0.000271971
ENSG00000182551	20008.2	-2.26579	0.271391	-8.3488	6.9e-17	2.03e-14
ENSG00000182600	1216.52	-2.9406	0.450868	-6.52209	6.93e-11	4.15e-09
ENSG00000182759	83.2667	-3.91201	0.814071	-4.80549	1.54e-06	2.79e-05
ENSG00000182795	279.456	2.61752	0.633734	4.13032	3.62e-05	0.000398496
ENSG00000182798	83.2184	-3.35204	0.857811	-3.90767	9.32e-05	0.00087406
ENSG00000182836	78.863	2.04005	0.589164	3.46262	0.000534942	0.00369569
ENSG00000183036	16.076	-4.83241	1.1423	-4.23043	2.33e-05	0.000275168
ENSG00000183044	13490.5	-2.63693	0.341274	-7.72671	1.1e-14	1.88e-12
ENSG00000183128	1.05317	3.95726	0.76217	5.1921	2.08e-07	4.99e-06
ENSG00000183134	149.112	-3.64596	0.456034	-7.99493	1.3e-15	2.8e-13
ENSG00000183154	27.3152	-2.13228	0.45568	-4.67934	2.88e-06	4.8e-05
ENSG00000183186	37.0933	2.96762	0.470383	6.30894	2.81e-10	1.47e-08
ENSG00000183230	63.5881	-2.53129	0.559711	-4.5225	6.11e-06	8.99e-05
ENSG00000183454	67.4813	2.84872	0.749746	3.79957	0.000144945	0.00125484
ENSG00000183549	4205.72	-3.20481	0.459997	-6.96702	3.24e-12	2.78e-10
ENSG00000183560	1.46886	2.60587	0.682832	3.81626	0.000135487	0.00118846
ENSG00000183638	3.84885	2.63013	0.389259	6.75676	1.41e-11	1.01e-09
ENSG00000183742	78.5037	3.13122	0.634372	4.93594	7.98e-07	1.59e-05
ENSG00000183747	9887.09	-3.23586	0.440175	-7.35131	1.96e-13	2.37e-11
ENSG00000183778	56.5018	3.16949	0.868272	3.65034	0.00026189	0.00205262
ENSG00000183837	309.427	-4.07638	0.666385	-6.11716	9.53e-10	4.38e-08
ENSG00000183876	68.4283	3.09376	0.484674	6.38318	1.73e-10	9.61e-09
ENSG00000183888	75.251	-6.83534	1.06026	-6.44687	1.14e-10	6.6e-09
ENSG00000183971	576.73	-2.42714	0.620597	-3.91097	9.19e-05	0.000864367
ENSG00000184156	28.8324	2.93967	0.385394	7.62771	2.39e-14	3.64e-12
ENSG00000184313	29.3665	-2.51602	0.541341	-4.64776	3.36e-06	5.48e-05
ENSG00000184349	151.975	2.72026	0.669678	4.06204	4.86e-05	0.000508347
ENSG00000184363	196.993	2.60783	0.815383	3.19829	0.00138246	0.00805242
ENSG00000184408	17.2345	2.32767	0.636769	3.65543	0.000256748	0.00201793
ENSG00000184845	45.7273	-3.78378	0.658881	-5.74274	9.32e-09	3.29e-07
ENSG00000184999	1046.69	-2.2578	0.512783	-4.40303	1.07e-05	0.000143316
ENSG00000185008	74.2574	-2.49406	0.684915	-3.64142	0.000271141	0.00211048
ENSG00000185038	331.758	-2.58398	0.743901	-3.47355	0.00051362	0.00356658
ENSG00000185052	70.8919	2.67848	0.561448	4.77067	1.84e-06	3.25e-05
ENSG00000185105	2.94381	2.02952	0.546996	3.7103	0.000207016	0.0016829
ENSG00000185269	5280.35	-6.57212	0.737199	-8.91499	4.88e-19	2.33e-16
ENSG00000185432	25754.2	-2.03365	0.244343	-8.32291	8.58e-17	2.42e-14
ENSG00000185433	1.80468	2.24932	0.656668	3.42536	0.000613992	0.00412402
ENSG00000185436	415.981	-2.17728	0.384441	-5.66349	1.48e-08	4.99e-07
ENSG00000185499	391.718	3.40296	0.629482	5.40597	6.45e-08	1.8e-06
ENSG00000185559	3050.16	-9.03386	1.30551	-6.91977	4.52e-12	3.7e-10
ENSG00000185567	342.635	3.99682	0.593085	6.73904	1.59e-11	1.13e-09
ENSG00000185737	28.8302	2.77953	0.707726	3.9274	8.59e-05	0.000814623
ENSG00000185760	7.61981	2.95058	0.472355	6.24652	4.2e-10	2.09e-08
ENSG00000185904	33.2437	2.45611	0.509578	4.81988	1.44e-06	2.63e-05
ENSG00000186115	4889.11	-3.1422	0.463117	-6.78488	1.16e-11	8.51e-10
ENSG00000186205	2765.32	-2.41467	0.304682	-7.92522	2.28e-15	4.72e-13
ENSG00000186451	3.43084	2.33724	0.601519	3.88556	0.000102096	0.000943724
ENSG00000186458	64.4785	-2.75229	0.753305	-3.65362	0.000258564	0.00202985
ENSG00000186466	87.1015	-2.78734	0.524532	-5.31395	1.07e-07	2.82e-06
ENSG00000186471	3.04095	-3.27721	0.864984	-3.78876	0.000151402	0.00130208
ENSG00000186480	27104.3	-2.03165	0.398658	-5.09622	3.46e-07	7.71e-06
ENSG00000186481	3.26722	2.21673	0.610298	3.6322	0.000281011	0.00217529
ENSG00000186526	2.39485	3.20214	0.83923	3.81557	0.000135871	0.00119121
ENSG00000186529	9184.04	-2.47842	0.335582	-7.38545	1.52e-13	1.91e-11
ENSG00000186732	499.191	-4.53198	0.541715	-8.36598	5.96e-17	1.8e-14
ENSG00000186910	7361.07	-3.62986	0.474127	-7.6559	1.92e-14	3e-12
ENSG00000187017	4513.01	-2.66258	0.318955	-8.34782	6.95e-17	2.03e-14
ENSG00000187045	10719.5	-2.58284	0.378153	-6.83016	8.48e-12	6.45e-10
ENSG00000187048	14780.7	-2.55862	0.452868	-5.64982	1.61e-08	5.35e-07
ENSG00000187098	212.955	2.28057	0.319166	7.14541	8.97e-13	9.07e-11
ENSG00000187144	110.436	-3.5342	0.629283	-5.61623	1.95e-08	6.34e-07
ENSG00000187210	139.047	2.37074	0.408813	5.79909	6.67e-09	2.46e-07
ENSG00000187545	102.733	-5.21397	0.935454	-5.57374	2.49e-08	7.92e-07
ENSG00000187720	839.27	2.21243	0.392688	5.63406	1.76e-08	5.81e-07
ENSG00000187758	19872.4	-2.31674	0.445248	-5.20326	1.96e-07	4.76e-06
ENSG00000187824	1829.11	-2.17587	0.295263	-7.36927	1.72e-13	2.13e-11
ENSG00000187908	185.907	3.33917	0.991169	3.36892	0.000754636	0.00489487
ENSG00000188064	89.863	3.13382	0.903832	3.46726	0.000525801	0.00363774
ENSG00000188112	198.241	2.18238	0.659288	3.31021	0.000932256	0.00585083
ENSG00000188211	45.1755	2.31739	0.513688	4.51128	6.44e-06	9.41e-05
ENSG00000188263	2.78553	2.89347	0.631006	4.58549	4.53e-06	7.02e-05
ENSG00000188338	28076.5	-3.94239	0.337188	-11.692	1.4e-31	9.49e-28
ENSG00000188525	13.6644	-2.83551	0.753825	-3.7615	0.000168898	0.00142256
ENSG00000188573	86.3346	-2.45008	0.631777	-3.87808	0.000105283	0.000967336
ENSG00000188581	1.62907	3.86612	1.00177	3.8593	0.000113713	0.00102892
ENSG00000188611	178.055	-2.20968	0.442295	-4.99593	5.86e-07	1.21e-05
ENSG00000188626	15.1892	-2.43424	0.42874	-5.67766	1.37e-08	4.63e-07
ENSG00000188676	83.9413	-3.61967	0.683602	-5.29499	1.19e-07	3.09e-06
ENSG00000188761	27.4918	2.46257	0.493757	4.98742	6.12e-07	1.25e-05
ENSG00000188766	28.7148	2.07319	0.346495	5.98331	2.19e-09	9.27e-08
ENSG00000188850	14.5656	-3.09144	0.750028	-4.12177	3.76e-05	0.000411452
ENSG00000188910	41.4735	2.98421	0.647753	4.60702	4.08e-06	6.42e-05
ENSG00000189045	17.9427	2.1201	0.413558	5.1265	2.95e-07	6.75e-06
ENSG00000189108	15.7575	2.28153	0.581289	3.92495	8.67e-05	0.000821369
ENSG00000189134	17.4692	-2.06271	0.524018	-3.93634	8.27e-05	0.000790201
ENSG00000189212	3.61542	2.12425	0.624106	3.40367	0.00066487	0.004402
ENSG00000189233	785.459	-2.35676	0.463695	-5.08256	3.72e-07	8.21e-06
ENSG00000189275	3.01156	-4.13169	1.23768	-3.33826	0.000843034	0.00537152
ENSG00000189377	46.47	-4.22086	0.67176	-6.28329	3.31e-10	1.7e-08
ENSG00000189410	14.1911	2.49814	0.556318	4.49048	7.11e-06	0.000102169
ENSG00000189419	177.255	-2.28363	0.445801	-5.12253	3.01e-07	6.86e-06
ENSG00000189433	7.67946	4.95901	0.811005	6.11465	9.68e-10	4.44e-08
ENSG00000194297	2.69756	-2.20244	0.676389	-3.25617	0.00112925	0.00684363
ENSG00000196177	10345.7	-2.40981	0.295093	-8.16627	3.18e-16	7.86e-14
ENSG00000196208	795.024	-2.61408	0.479055	-5.45674	4.85e-08	1.41e-06
ENSG00000196218	77.826	3.11878	0.429725	7.25762	3.94e-13	4.42e-11
ENSG00000196260	5.10083	3.17332	0.900139	3.52537	0.000422899	0.00305113
ENSG00000196337	1.5504	2.8067	0.472203	5.94385	2.78e-09	1.15e-07
ENSG00000196344	13.1496	-3.46584	0.715955	-4.84087	1.29e-06	2.39e-05
ENSG00000196368	9.74249	2.5746	0.64748	3.97634	7e-05	0.000684651
ENSG00000196421	278.263	-3.28896	0.596753	-5.51143	3.56e-08	1.08e-06
ENSG00000196553	28.8925	-4.92193	0.794869	-6.19213	5.94e-10	2.86e-08
ENSG00000196570	1.03548	-2.73648	0.809678	-3.37972	0.000725608	0.0047347
ENSG00000196600	621.243	-2.54806	0.42111	-6.05082	1.44e-09	6.37e-08
ENSG00000196611	91.2461	2.72966	0.553911	4.92797	8.31e-07	1.64e-05
ENSG00000196616	77401.4	-4.11942	0.500673	-8.22778	1.91e-16	4.89e-14
ENSG00000196632	729.786	-2.42943	0.41233	-5.89195	3.82e-09	1.51e-07
ENSG00000196754	41.6298	2.26208	0.528064	4.28372	1.84e-05	0.000225393
ENSG00000196924	10301.9	2.07693	0.316972	6.55242	5.66e-11	3.5e-09
ENSG00000197093	131.871	2.18956	0.373037	5.86956	4.37e-09	1.7e-07
ENSG00000197099	287.013	-2.64667	0.335007	-7.90034	2.78e-15	5.54e-13
ENSG00000197106	13.4512	2.33651	0.584084	4.0003	6.33e-05	0.000630928
ENSG00000197165	782.06	-2.86352	0.392672	-7.29239	3.04e-13	3.52e-11
ENSG00000197254	19.3172	-5.41359	0.746384	-7.25309	4.07e-13	4.54e-11
ENSG00000197261	110.064	2.43965	0.649524	3.75605	0.000172613	0.0014481
ENSG00000197272	282.323	-3.49817	0.386394	-9.05336	1.39e-19	7.33e-17
ENSG00000197353	6.56218	-3.09485	0.981656	-3.15269	0.00161776	0.00913994
ENSG00000197408	5292.49	-3.46378	0.532023	-6.51057	7.49e-11	4.45e-09
ENSG00000197410	10.1235	2.27311	0.685633	3.31535	0.000915284	0.00576355
ENSG00000197415	147.071	2.62516	0.691617	3.79568	0.000147237	0.00127144
ENSG00000197444	4322.5	-3.11576	0.433289	-7.19095	6.43e-13	6.77e-11
ENSG00000197487	12.5145	-3.44198	0.661207	-5.20561	1.93e-07	4.71e-06
ENSG00000197549	21.2756	-2.56811	0.738996	-3.47513	0.000510605	0.00354892
ENSG00000197768	59.6977	-2.08663	0.421634	-4.94892	7.46e-07	1.5e-05
ENSG00000197838	151.51	-6.19338	0.821874	-7.53568	4.86e-14	6.83e-12
ENSG00000197888	828.013	-3.39865	0.82949	-4.09728	4.18e-05	0.000449336
ENSG00000197891	448.851	-4.51327	0.947865	-4.76151	1.92e-06	3.37e-05
ENSG00000197956	4320.11	2.03769	0.436172	4.67177	2.99e-06	4.96e-05
ENSG00000198054	76.3071	-4.34232	1.12475	-3.86069	0.000113068	0.00102418
ENSG00000198077	3090.36	-8.58723	0.836728	-10.2629	1.04e-24	1.75e-21
ENSG00000198099	30333	-5.0822	0.589592	-8.61987	6.7e-18	2.39e-15
ENSG00000198251	5.28726	-3.17836	0.984504	-3.22838	0.00124492	0.00738717
ENSG00000198277	4.30186	2.15317	0.6307	3.41394	0.000640307	0.00427364
ENSG00000198300	938.72	-4.33012	0.710402	-6.09531	1.09e-09	4.96e-08
ENSG00000198358	2.62097	-3.4918	0.829056	-4.21178	2.53e-05	0.000295407
ENSG00000198443	1.73018	4.50111	1.38423	3.2517	0.00114718	0.00692339
ENSG00000198515	586.862	-2.57859	0.459488	-5.61189	2e-08	6.49e-07
ENSG00000198576	14.2426	2.7251	0.413104	6.59665	4.21e-11	2.7e-09
ENSG00000198610	10485.7	-2.37105	0.431111	-5.49987	3.8e-08	1.14e-06
ENSG00000198643	6.94558	2.90117	0.494723	5.86422	4.51e-09	1.75e-07
ENSG00000198650	44279.3	-4.63751	0.585577	-7.91955	2.38e-15	4.86e-13
ENSG00000198670	1215.2	-3.4215	0.471442	-7.25752	3.94e-13	4.42e-11
ENSG00000198744	237.971	-2.00918	0.466186	-4.30983	1.63e-05	0.00020487
ENSG00000198756	59.0321	3.14374	0.509879	6.16566	7.02e-10	3.31e-08
ENSG00000198768	5.54969	2.87587	0.755223	3.80798	0.000140105	0.00122133
ENSG00000198774	151.721	2.6002	0.57641	4.51103	6.45e-06	9.42e-05
ENSG00000198807	5.01021	2.68744	0.655318	4.10097	4.11e-05	0.000443366
ENSG00000198944	649.992	-2.30227	0.367965	-6.25676	3.93e-10	1.98e-08
ENSG00000199240	1.63535	-3.03366	0.86205	-3.51913	0.00043297	0.00311119
ENSG00000199370	3.64148	-4.38999	1.03247	-4.25193	2.12e-05	0.000254107
ENSG00000199461	6.44398	-2.40433	0.513614	-4.68121	2.85e-06	4.77e-05
ENSG00000199488	1108.56	-2.99133	0.378024	-7.91307	2.51e-15	5.06e-13
ENSG00000200345	2.82817	-2.86786	0.687641	-4.17057	3.04e-05	0.000344527
ENSG00000202569	1.07252	-2.81534	0.838747	-3.3566	0.000789064	0.00507829
ENSG00000203601	0.91823	4.32872	0.899819	4.81066	1.5e-06	2.73e-05
ENSG00000203620	4.7487	-2.97074	0.706613	-4.2042	2.62e-05	0.000304123
ENSG00000203685	59.5294	-2.01527	0.481096	-4.18891	2.8e-05	0.000321604
ENSG00000203697	75.0295	2.43481	0.504695	4.82432	1.4e-06	2.58e-05
ENSG00000203721	24.4793	2.11291	0.393802	5.36539	8.08e-08	2.19e-06
ENSG00000203730	3.49243	-3.3488	0.998999	-3.35215	0.000801852	0.0051469
ENSG00000203859	9.1762	-2.07328	0.64157	-3.23158	0.0012311	0.00732193
ENSG00000203900	64.1333	-5.69228	0.895055	-6.35971	2.02e-10	1.11e-08
ENSG00000203933	4.31813	-5.05636	0.910119	-5.55571	2.76e-08	8.69e-07
ENSG00000203942	4.67744	-2.09149	0.490715	-4.26213	2.02e-05	0.000244943
ENSG00000204099	1529.05	-2.59135	0.593909	-4.36321	1.28e-05	0.000167461
ENSG00000204117	14.2501	-4.32905	0.854893	-5.06385	4.11e-07	8.94e-06
ENSG00000204174	0.767296	4.42606	1.38599	3.19344	0.0014059	0.0081539
ENSG00000204176	21.0394	-2.32229	0.465064	-4.99348	5.93e-07	1.22e-05
ENSG00000204296	0.364408	2.70294	0.85873	3.14761	0.00164612	0.00927079
ENSG00000204335	526.559	-2.39498	0.513888	-4.6605	3.15e-06	5.21e-05
ENSG00000204362	1.10978	4.52473	0.866811	5.21998	1.79e-07	4.41e-06
ENSG00000204444	15291.5	-3.46257	0.383554	-9.02758	1.76e-19	8.87e-17
ENSG00000204511	52.723	-4.72629	1.01882	-4.639	3.5e-06	5.66e-05
ENSG00000204529	16.1347	-2.56047	0.665418	-3.84792	0.000119127	0.0010716
ENSG00000204580	2031.64	2.31479	0.439177	5.27076	1.36e-07	3.48e-06
ENSG00000204583	305.813	-4.85847	0.64973	-7.47768	7.56e-14	1.02e-11
ENSG00000204653	2114.52	-4.67286	0.472406	-9.89162	4.53e-23	5.11e-20
ENSG00000204682	1034.73	-2.26912	0.33298	-6.81459	9.45e-12	7.08e-10
ENSG00000204684	1.92681	-2.61214	0.780697	-3.3459	0.000820149	0.00524392
ENSG00000204710	92.4956	-3.98965	0.432639	-9.22166	2.93e-20	1.77e-17
ENSG00000204740	8.27372	2.28703	0.637357	3.5883	0.000332844	0.00250551
ENSG00000204866	5.13756	2.76275	0.772046	3.57848	0.000345601	0.00258601
ENSG00000204913	2.32475	-2.93893	0.72056	-4.07868	4.53e-05	0.000479235
ENSG00000204949	521.687	-5.0899	0.91463	-5.56498	2.62e-08	8.27e-07
ENSG00000204965	4.425	2.57906	0.715639	3.60386	0.000313527	0.00238073
ENSG00000205106	151.404	-2.30337	0.398487	-5.78028	7.46e-09	2.72e-07
ENSG00000205116	3.90505	-3.7102	0.910859	-4.0733	4.64e-05	0.000489228
ENSG00000205143	165.237	-2.95709	0.404393	-7.31242	2.62e-13	3.06e-11
ENSG00000205358	316.202	-3.66528	0.750512	-4.88371	1.04e-06	1.99e-05
ENSG00000205360	3.88556	-3.6202	0.855183	-4.23325	2.3e-05	0.000272123
ENSG00000205362	509.318	-2.56377	0.571085	-4.48929	7.15e-06	0.00010261
ENSG00000205364	332.333	-2.34528	0.62935	-3.72651	0.000194148	0.00159516
ENSG00000205436	1349.77	-2.14091	0.385838	-5.54873	2.88e-08	9e-07
ENSG00000205488	19.5149	-2.1143	0.465094	-4.54597	5.47e-06	8.19e-05
ENSG00000205669	17.465	-4.05508	0.565756	-7.16754	7.64e-13	7.91e-11
ENSG00000205702	916.157	-3.78237	0.464735	-8.13876	3.99e-16	9.59e-14
ENSG00000205754	5.74806	-3.44816	0.937385	-3.67849	0.000234619	0.00187005
ENSG00000205755	27.7368	4.16994	0.722234	5.77366	7.76e-09	2.81e-07
ENSG00000205795	133.052	2.92363	0.678276	4.31039	1.63e-05	0.000204447
ENSG00000205864	30.3102	-3.00862	0.472829	-6.36302	1.98e-10	1.09e-08
ENSG00000205865	99.5758	-5.03032	0.676003	-7.44127	9.97e-14	1.32e-11
ENSG00000205866	621.605	-4.77785	0.694834	-6.87625	6.14e-12	4.85e-10
ENSG00000206073	21.4365	8.01842	1.57198	5.10085	3.38e-07	7.54e-06
ENSG00000206262	1.48096	3.67984	0.996899	3.69128	0.000223125	0.00179066
ENSG00000206587	1.94393	-3.48841	0.86666	-4.02512	5.69e-05	0.000577126
ENSG00000207215	4.86561	-5.21052	0.904818	-5.75864	8.48e-09	3.03e-07
ENSG00000207279	0.832891	2.09755	0.662849	3.16445	0.00155376	0.008847
ENSG00000207422	1.65765	-3.47309	1.07723	-3.2241	0.00126371	0.00747517
ENSG00000207652	429.443	-2.74617	0.392402	-6.99836	2.59e-12	2.3e-10
ENSG00000207926	76.1423	-2.8011	0.3308	-8.46767	2.5e-17	8.31e-15
ENSG00000207980	0.402415	2.28155	0.644991	3.53733	0.000404189	0.00293742
ENSG00000211445	42610.8	-2.20257	0.389051	-5.66139	1.5e-08	5.04e-07
ENSG00000211452	5115.22	-2.04948	0.447448	-4.58037	4.64e-06	7.16e-05
ENSG00000212743	5.94048	2.65085	0.537945	4.92774	8.32e-07	1.65e-05
ENSG00000213023	47.182	-3.41947	0.756538	-4.51989	6.19e-06	9.09e-05
ENSG00000213061	61.3585	-4.29392	0.743676	-5.77391	7.75e-09	2.8e-07
ENSG00000213171	90.3194	-2.38681	0.522753	-4.56585	4.97e-06	7.57e-05
ENSG00000213331	9.24986	-2.08967	0.504586	-4.14136	3.45e-05	0.000383183
ENSG00000213398	2311.94	-3.05935	0.399503	-7.6579	1.89e-14	2.96e-12
ENSG00000213777	8.06522	-2.22424	0.594323	-3.74248	0.000182214	0.00151255
ENSG00000213793	7.34447	2.11218	0.488435	4.32439	1.53e-05	0.000194111
ENSG00000213908	3.93799	-4.92841	1.14957	-4.28717	1.81e-05	0.000222482
ENSG00000213981	14.0812	-2.59599	0.711865	-3.64675	0.000265576	0.0020767
ENSG00000213996	753.427	-2.81103	0.405586	-6.93078	4.19e-12	3.46e-10
ENSG00000214039	7.09212	-4.07388	1.05959	-3.84478	0.000120662	0.00108197
ENSG00000214237	5.63458	-2.74458	0.583092	-4.70695	2.51e-06	4.26e-05
ENSG00000214252	12.1308	-3.15901	0.571901	-5.5237	3.32e-08	1.02e-06
ENSG00000214274	20894.5	-2.83263	0.38925	-7.27716	3.41e-13	3.87e-11
ENSG00000214313	510.822	-2.46605	0.418267	-5.89586	3.73e-09	1.48e-07
ENSG00000214425	22.2161	2.21612	0.42827	5.17459	2.28e-07	5.43e-06
ENSG00000214435	123.448	-2.08165	0.351676	-5.91922	3.23e-09	1.3e-07
ENSG00000214510	3.09514	3.34516	0.653108	5.12191	3.02e-07	6.86e-06
ENSG00000214657	4.78516	-2.33533	0.617761	-3.78031	0.000156634	0.00133858
ENSG00000214855	2758.49	-4.63844	0.533579	-8.69307	3.53e-18	1.36e-15
ENSG00000215124	22.3578	-3.71978	0.718938	-5.17399	2.29e-07	5.44e-06
ENSG00000215186	5.73779	-4.05063	0.94041	-4.30731	1.65e-05	0.000206472
ENSG00000215244	10.8967	2.71286	0.520211	5.21493	1.84e-07	4.51e-06
ENSG00000215262	150.924	-6.44569	1.24055	-5.19582	2.04e-07	4.92e-06
ENSG00000215644	1807.92	-5.1175	0.660655	-7.74611	9.48e-15	1.67e-12
ENSG00000215833	3.57712	-2.20467	0.697402	-3.16127	0.00157085	0.00892555
ENSG00000216588	878.567	-4.57178	0.497682	-9.18616	4.07e-20	2.34e-17
ENSG00000216863	6.05266	-2.73979	0.843913	-3.24654	0.00116818	0.00702487
ENSG00000216921	11.3051	-3.60573	0.819398	-4.40046	1.08e-05	0.000144624
ENSG00000216966	4.64271	-3.14524	0.918485	-3.42438	0.000616209	0.00413808
ENSG00000217228	8.72736	-3.51707	0.677073	-5.19453	2.05e-07	4.95e-06
ENSG00000217791	5.38011	-2.46793	0.532102	-4.63807	3.52e-06	5.67e-05
ENSG00000218274	2.87764	-3.84206	0.865493	-4.43916	9.03e-06	0.000125067
ENSG00000218617	1.47875	-3.08202	0.85167	-3.6188	0.000295976	0.0022673
ENSG00000218819	16.9919	-2.90903	0.646954	-4.49651	6.91e-06	9.99e-05
ENSG00000219391	3.46737	-2.66718	0.825273	-3.23187	0.00122981	0.00731556
ENSG00000219607	1390.17	-3.24494	0.544034	-5.9646	2.45e-09	1.02e-07
ENSG00000220267	19.1092	-3.15176	0.824753	-3.82146	0.000132666	0.00116856
ENSG00000220586	3.74486	-3.19636	0.770483	-4.14852	3.35e-05	0.000373694
ENSG00000221390	7.07	-2.48559	0.584097	-4.25543	2.09e-05	0.000250695
ENSG00000221571	13.7907	-3.63017	0.474309	-7.65361	1.95e-14	3.04e-12
ENSG00000221971	0.887205	3.64834	0.832184	4.38405	1.16e-05	0.000154436
ENSG00000222022	0.578887	2.92324	0.748357	3.90621	9.38e-05	0.000877645
ENSG00000222032	0.699464	3.36656	0.820461	4.10325	4.07e-05	0.000439433
ENSG00000222033	344.799	-2.27786	0.456756	-4.98704	6.13e-07	1.25e-05
ENSG00000222915	2.17201	-2.46603	0.701077	-3.51748	0.000435662	0.00312788
ENSG00000223431	3.44193	-3.28813	0.764588	-4.30053	1.7e-05	0.000211628
ENSG00000223788	1.87371	-3.20966	0.788559	-4.07029	4.7e-05	0.000493761
ENSG00000223949	2.56751	4.87041	0.729049	6.6805	2.38e-11	1.63e-09
ENSG00000223956	247.092	-3.37651	0.420883	-8.02244	1.04e-15	2.25e-13
ENSG00000223991	144.263	-6.86934	0.971485	-7.07097	1.54e-12	1.45e-10
ENSG00000224015	6.96098	-3.10748	0.7226	-4.30041	1.7e-05	0.000211628
ENSG00000224057	121.761	-4.74035	0.78443	-6.04305	1.51e-09	6.66e-08
ENSG00000224060	69.1808	-2.22391	0.624208	-3.56278	0.00036695	0.0027116
ENSG00000224157	6.133	-2.20589	0.510597	-4.32021	1.56e-05	0.000197158
ENSG00000224177	15.1717	-2.64438	0.591926	-4.46741	7.92e-06	0.000111789
ENSG00000224187	1.81584	-2.61787	0.833733	-3.13994	0.00168983	0.009476
ENSG00000224259	7.65791	2.46962	0.652233	3.7864	0.000152844	0.00131149
ENSG00000224273	6.50595	-3.08896	0.825883	-3.74019	0.000183881	0.00152412
ENSG00000224321	59.2492	-2.36074	0.536358	-4.40142	1.08e-05	0.000144119
ENSG00000224341	1.18116	-2.30144	0.694705	-3.31284	0.00092354	0.00580474
ENSG00000224367	3.75743	2.77969	0.363935	7.63787	2.21e-14	3.4e-12
ENSG00000224477	3.34697	-2.48308	0.710844	-3.49314	0.000477369	0.00336364
ENSG00000224517	1.29903	-3.06316	0.762136	-4.01917	5.84e-05	0.000590466
ENSG00000224565	6.89406	-2.19887	0.647421	-3.39636	0.000682879	0.00449749
ENSG00000224574	2.3382	-3.11678	0.794688	-3.92202	8.78e-05	0.000829789
ENSG00000224604	4.52866	-3.34695	0.775057	-4.31832	1.57e-05	0.000198337
ENSG00000224717	0.387459	2.25607	0.573057	3.9369	8.25e-05	0.000788806
ENSG00000224746	3.21959	3.31972	0.560192	5.92605	3.1e-09	1.26e-07
ENSG00000224747	8.11529	-3.59818	0.704802	-5.10523	3.3e-07	7.39e-06
ENSG00000224810	43.5624	-3.52008	0.600946	-5.85756	4.7e-09	1.81e-07
ENSG00000224916	899.715	-2.35934	0.297851	-7.92118	2.35e-15	4.83e-13
ENSG00000224943	16.1542	-2.11254	0.599636	-3.52304	0.00042663	0.00307477
ENSG00000225270	0.72225	-2.39539	0.688283	-3.48024	0.000500961	0.00349661
ENSG00000225308	6.91505	-2.16399	0.627608	-3.448	0.000564761	0.00385711
ENSG00000225328	1.00741	3.04478	0.751572	4.05122	5.1e-05	0.000529035
ENSG00000225362	1.42793	2.13392	0.683027	3.12421	0.00178283	0.00988938
ENSG00000225366	3.35364	-3.64919	1.09298	-3.33875	0.000841572	0.00536322
ENSG00000225522	2.47751	-4.25048	0.891612	-4.76719	1.87e-06	3.3e-05
ENSG00000225611	51.2121	-3.43034	0.756003	-4.53746	5.69e-06	8.47e-05
ENSG00000225656	6.98903	-2.11711	0.651343	-3.25038	0.00115252	0.0069461
ENSG00000225684	2.94309	2.30253	0.487191	4.72613	2.29e-06	3.92e-05
ENSG00000225731	5.33265	-2.40781	0.548793	-4.38746	1.15e-05	0.000152214
ENSG00000225756	795.23	-3.34801	0.34291	-9.76353	1.61e-22	1.61e-19
ENSG00000225765	99.7169	-4.95541	0.744683	-6.65438	2.84e-11	1.92e-09
ENSG00000225794	5.33474	-3.83131	0.885331	-4.32755	1.51e-05	0.000191852
ENSG00000225850	6.46344	-2.01102	0.382733	-5.25435	1.49e-07	3.76e-06
ENSG00000225968	966.702	-3.37365	0.50925	-6.62474	3.48e-11	2.27e-09
ENSG00000225972	133.402	-2.72885	0.551391	-4.94902	7.46e-07	1.5e-05
ENSG00000226251	156.245	-3.73061	0.536461	-6.95412	3.55e-12	3.02e-10
ENSG00000226321	19.4382	-3.30583	0.640666	-5.16	2.47e-07	5.8e-06
ENSG00000226416	14.8582	-5.43261	0.974652	-5.5739	2.49e-08	7.92e-07
ENSG00000226442	4.80935	-5.2113	0.856173	-6.08674	1.15e-09	5.22e-08
ENSG00000226454	3.1238	-3.30481	0.872652	-3.78709	0.000152422	0.0013092
ENSG00000226472	2.93946	2.96052	0.505366	5.85817	4.68e-09	1.8e-07
ENSG00000226491	89.9754	-2.25634	0.36334	-6.20999	5.3e-10	2.57e-08
ENSG00000226496	5.14963	4.10496	0.676336	6.0694	1.28e-09	5.75e-08
ENSG00000226510	12.7526	-3.16128	0.811418	-3.89599	9.78e-05	0.000909782
ENSG00000226535	3.81499	-2.60137	0.651449	-3.99321	6.52e-05	0.000646484
ENSG00000226580	36.2792	-2.69124	0.422023	-6.37698	1.81e-10	9.98e-09
ENSG00000226652	8.19861	2.08822	0.459659	4.54297	5.55e-06	8.28e-05
ENSG00000226661	1.43931	-2.01455	0.637676	-3.1592	0.00158201	0.00897692
ENSG00000226673	17.8088	-2.37627	0.598146	-3.97273	7.11e-05	0.000692912
ENSG00000226699	26.0681	-2.59453	0.449162	-5.77639	7.63e-09	2.77e-07
ENSG00000226812	21.9195	-2.33752	0.519045	-4.5035	6.68e-06	9.71e-05
ENSG00000226889	3.76065	-2.54326	0.556663	-4.56875	4.91e-06	7.49e-05
ENSG00000226964	49.5233	-2.95422	0.463553	-6.373	1.85e-10	1.02e-08
ENSG00000227075	1.7531	-3.3219	0.845331	-3.9297	8.51e-05	0.000808925
ENSG00000227117	353.554	-3.72261	0.690536	-5.3909	7.01e-08	1.94e-06
ENSG00000227158	1.13149	2.49016	0.620788	4.01129	6.04e-05	0.000606368
ENSG00000227242	183.81	-2.26399	0.49598	-4.56467	5e-06	7.61e-05
ENSG00000227306	40.2635	-4.42044	0.667041	-6.62693	3.43e-11	2.25e-09
ENSG00000227370	18.6731	-2.51142	0.484493	-5.18361	2.18e-07	5.2e-06
ENSG00000227411	34.8456	-2.00595	0.484899	-4.13684	3.52e-05	0.000389503
ENSG00000227555	8.70554	-4.21593	0.909572	-4.63506	3.57e-06	5.73e-05
ENSG00000227589	11.4644	-3.50434	0.793185	-4.41805	9.96e-06	0.000135264
ENSG00000227591	83.0149	-2.57004	0.4301	-5.97546	2.29e-09	9.63e-08
ENSG00000227634	9.44504	-2.71866	0.611373	-4.44681	8.72e-06	0.000121339
ENSG00000227640	2.37658	2.35419	0.730709	3.22179	0.00127391	0.00752894
ENSG00000227712	21.8385	-3.30622	0.498728	-6.6293	3.37e-11	2.23e-09
ENSG00000227999	14.8945	-3.8079	0.603794	-6.30662	2.85e-10	1.48e-08
ENSG00000228039	7.35076	-2.18856	0.504123	-4.34133	1.42e-05	0.000182119
ENSG00000228146	126.411	-2.92863	0.528751	-5.53877	3.05e-08	9.44e-07
ENSG00000228291	73.7383	-2.83863	0.601088	-4.72249	2.33e-06	3.98e-05
ENSG00000228445	133.618	-4.78342	0.790741	-6.04929	1.45e-09	6.41e-08
ENSG00000228612	0.37162	3.21023	0.980136	3.27529	0.00105554	0.0064699
ENSG00000228697	35.1909	-2.74785	0.560092	-4.90608	9.29e-07	1.8e-05
ENSG00000228751	1.34102	-2.76715	0.733673	-3.77164	0.000162178	0.00137762
ENSG00000228812	262.523	-2.57435	0.59232	-4.34622	1.39e-05	0.000178516
ENSG00000228888	10.0667	-2.34719	0.503696	-4.65994	3.16e-06	5.22e-05
ENSG00000228918	23.3473	-2.87507	0.511332	-5.62271	1.88e-08	6.16e-07
ENSG00000228950	2.20689	-2.60212	0.70298	-3.70156	0.000214281	0.00173117
ENSG00000228952	11.7392	2.45322	0.784677	3.1264	0.00176959	0.00984012
ENSG00000229005	284.529	-4.03401	0.490855	-8.21832	2.06e-16	5.18e-14
ENSG00000229221	5.62729	-2.76946	0.757563	-3.65575	0.000256435	0.00201594
ENSG00000229258	1.89548	-2.83682	0.697327	-4.06814	4.74e-05	0.000497552
ENSG00000229278	15.4148	-2.05912	0.378022	-5.44707	5.12e-08	1.47e-06
ENSG00000229291	14.619	-2.42247	0.570031	-4.24971	2.14e-05	0.000256178
ENSG00000229312	2.037	-3.54518	0.955681	-3.70958	0.0002076	0.00168524
ENSG00000229356	7.5694	-4.41863	0.662813	-6.66648	2.62e-11	1.78e-09
ENSG00000229425	68.1695	-3.14875	0.649693	-4.84652	1.26e-06	2.33e-05
ENSG00000229704	1.86211	-2.61205	0.681857	-3.83078	0.000127736	0.00113368
ENSG00000229740	64.0219	-2.71514	0.414904	-6.54402	5.99e-11	3.67e-09
ENSG00000229781	2.2495	4.17852	0.851473	4.9074	9.23e-07	1.79e-05
ENSG00000229792	3.6187	-2.8753	0.738955	-3.89104	9.98e-05	0.00092468
ENSG00000229912	3.23167	-2.03178	0.557661	-3.6434	0.000269064	0.0020972
ENSG00000229918	1.26436	-2.4185	0.713511	-3.38957	0.000700023	0.00459254
ENSG00000229927	9.54978	-2.08969	0.42524	-4.91414	8.92e-07	1.74e-05
ENSG00000229964	6.18838	-2.11559	0.560302	-3.77581	0.000159491	0.0013582
ENSG00000230018	6.45853	-2.36356	0.626177	-3.77458	0.000160274	0.00136384
ENSG00000230102	118.931	-3.30351	0.379277	-8.71003	3.04e-18	1.18e-15
ENSG00000230133	6.55151	-3.48561	0.96008	-3.63054	0.000282824	0.00218634
ENSG00000230156	1.20286	5.22674	0.757029	6.90428	5.05e-12	4.07e-10
ENSG00000230234	40.9997	-2.72242	0.799332	-3.40587	0.000659542	0.00437785
ENSG00000230257	3.76929	4.78083	0.765778	6.24309	4.29e-10	2.13e-08
ENSG00000230306	73.41	-2.8052	0.411525	-6.81659	9.32e-12	7e-10
ENSG00000230314	35.9899	-2.40073	0.437489	-5.48753	4.08e-08	1.22e-06
ENSG00000230356	26.6617	-2.51977	0.759586	-3.31729	0.000908957	0.0057333
ENSG00000230371	54.1455	-2.26341	0.356583	-6.34748	2.19e-10	1.17e-08
ENSG00000230435	5.1113	-2.86373	0.886628	-3.22991	0.00123828	0.00735176
ENSG00000230547	0.662989	2.06324	0.588797	3.50416	0.000458045	0.00325712
ENSG00000230550	9.28581	-2.4434	0.554305	-4.40804	1.04e-05	0.000140318
ENSG00000230628	59.9318	-2.14225	0.673666	-3.17998	0.00147284	0.00847681
ENSG00000230645	3.0097	-4.11771	0.88731	-4.64067	3.47e-06	5.62e-05
ENSG00000230647	50.9359	-3.37777	0.48626	-6.94642	3.75e-12	3.16e-10
ENSG00000230679	6.24224	-2.24505	0.466274	-4.81486	1.47e-06	2.69e-05
ENSG00000230704	3.62364	-4.5908	0.952863	-4.8179	1.45e-06	2.65e-05
ENSG00000230921	4.26019	-2.57264	0.788239	-3.26378	0.00109936	0.00669768
ENSG00000230948	7.56932	-5.45523	1.09127	-4.99898	5.76e-07	1.19e-05
ENSG00000231004	1.71379	-3.07883	0.871889	-3.53121	0.000413656	0.00299529
ENSG00000231013	87.3895	2.27274	0.564917	4.02315	5.74e-05	0.000581454
ENSG00000231083	5.03202	-2.32121	0.707592	-3.28044	0.00103646	0.00638297
ENSG00000231106	74.5248	3.22915	0.772699	4.17905	2.93e-05	0.000334175
ENSG00000231290	2.32858	2.95493	0.591817	4.99298	5.95e-07	1.22e-05
ENSG00000231327	90.3788	-2.32944	0.311715	-7.47298	7.84e-14	1.05e-11
ENSG00000231487	10.2125	-4.67863	0.813663	-5.75009	8.92e-09	3.17e-07
ENSG00000231549	1.72453	-2.69358	0.618471	-4.35522	1.33e-05	0.00017245
ENSG00000231720	4.86343	-4.40565	1.07187	-4.11025	3.95e-05	0.000428291
ENSG00000231738	1.13505	4.4182	1.18737	3.721	0.000198435	0.00162447
ENSG00000231749	1.95948	-2.43308	0.775247	-3.13846	0.00169841	0.00952092
ENSG00000231768	18.3039	-3.13335	0.562191	-5.57346	2.5e-08	7.92e-07
ENSG00000231882	9.38248	-3.06335	0.448218	-6.8345	8.23e-12	6.3e-10
ENSG00000231907	2.19337	-3.44967	0.813586	-4.24008	2.23e-05	0.000265553
ENSG00000231948	177.509	-2.90063	0.464086	-6.25019	4.1e-10	2.06e-08
ENSG00000231992	2.86034	-2.02605	0.583973	-3.46942	0.000521576	0.00361228
ENSG00000232010	2.63076	-4.13645	0.802303	-5.15572	2.53e-07	5.9e-06
ENSG00000232259	0.930994	2.15914	0.598042	3.61036	0.000305777	0.00233183
ENSG00000232271	1.01442	-2.54049	0.773206	-3.28565	0.00101746	0.0062911
ENSG00000232283	9.96792	-2.26857	0.504921	-4.49291	7.03e-06	0.000101096
ENSG00000232517	4.92607	2.96501	0.568214	5.21812	1.81e-07	4.45e-06
ENSG00000232555	3.99655	-4.12294	1.06295	-3.87879	0.000104978	0.000965095
ENSG00000232560	54.2996	-4.42241	0.708239	-6.24424	4.26e-10	2.12e-08
ENSG00000232650	24.7395	-2.90432	0.493337	-5.8871	3.93e-09	1.55e-07
ENSG00000232667	317.194	-2.96687	0.58149	-5.1022	3.36e-07	7.5e-06
ENSG00000232699	2.75867	-3.00031	0.722115	-4.1549	3.25e-05	0.000364985
ENSG00000232710	23.8854	-3.9361	0.595875	-6.60557	3.96e-11	2.57e-09
ENSG00000232724	80.8054	-2.71673	0.390795	-6.95181	3.61e-12	3.05e-10
ENSG00000232756	1.02693	4.6838	1.01677	4.60654	4.09e-06	6.42e-05
ENSG00000232759	5.60606	3.05547	0.50775	6.01766	1.77e-09	7.66e-08
ENSG00000232774	8.14111	3.46539	0.370766	9.34657	9.05e-21	6.25e-18
ENSG00000232803	11.689	3.42411	0.927572	3.69147	0.000222959	0.00178975
ENSG00000233155	0.846919	2.02322	0.489576	4.1326	3.59e-05	0.000395719
ENSG00000233376	7.57499	-3.42193	0.590819	-5.79183	6.96e-09	2.55e-07
ENSG00000233379	3.00068	-3.92406	1.1926	-3.29033	0.00100072	0.00620914
ENSG00000233392	38.421	-3.57944	0.659044	-5.43127	5.6e-08	1.59e-06
ENSG00000233393	4.27268	-3.5863	1.01452	-3.53497	0.00040782	0.00295936
ENSG00000233415	20.2347	-3.21734	0.958095	-3.35806	0.00078493	0.00505842
ENSG00000233445	12.936	-2.78671	0.649665	-4.28945	1.79e-05	0.000220616
ENSG00000233491	18.3135	3.2373	0.886539	3.65161	0.000260597	0.00204438
ENSG00000233521	3.73984	2.73697	0.609141	4.49317	7.02e-06	0.000101061
ENSG00000233532	4.5177	3.92287	1.21278	3.23463	0.00121802	0.00726587
ENSG00000233537	3.49035	-4.75527	1.45408	-3.27028	0.00107439	0.00656522
ENSG00000233589	0.970195	2.57594	0.639202	4.02994	5.58e-05	0.000567964
ENSG00000233718	6.73282	-2.53879	0.765191	-3.31786	0.000907108	0.0057241
ENSG00000233818	10.0299	3.19125	0.4039	7.9011	2.76e-15	5.54e-13
ENSG00000234076	227.291	-3.05162	0.484558	-6.29774	3.02e-10	1.56e-08
ENSG00000234142	5.44321	-2.45172	0.714225	-3.4327	0.000597609	0.00404151
ENSG00000234191	0.448811	3.09618	0.702914	4.40477	1.06e-05	0.000142337
ENSG00000234235	18.7932	-3.11256	0.631504	-4.92881	8.27e-07	1.64e-05
ENSG00000234428	12.4215	-2.09805	0.430037	-4.87877	1.07e-06	2.03e-05
ENSG00000234506	14.4545	-2.14582	0.657671	-3.26275	0.00110335	0.00671913
ENSG00000234602	5.18153	2.598	0.770972	3.36978	0.000752291	0.00488246
ENSG00000234770	4.68182	-2.36803	0.567594	-4.17204	3.02e-05	0.000342652
ENSG00000234854	1.34015	-3.36975	1.06733	-3.15717	0.00159309	0.00902619
ENSG00000234906	3209.25	-2.24119	0.350441	-6.39535	1.6e-10	8.99e-09
ENSG00000234996	68.3229	-2.33536	0.421471	-5.54098	3.01e-08	9.34e-07
ENSG00000235050	12.7728	-3.4638	0.685926	-5.04982	4.42e-07	9.52e-06
ENSG00000235098	375.151	-2.96815	0.511697	-5.8006	6.61e-09	2.44e-07
ENSG00000235162	676.828	2.16709	0.478389	4.52998	5.9e-06	8.73e-05
ENSG00000235191	1.06174	2.13002	0.422273	5.04419	4.55e-07	9.75e-06
ENSG00000235200	314.864	-5.5041	0.603036	-9.12732	7.02e-20	3.77e-17
ENSG00000235263	54.2256	-2.76435	0.498241	-5.54823	2.89e-08	9.01e-07
ENSG00000235269	13.101	3.02449	0.681839	4.43579	9.17e-06	0.000126678
ENSG00000235288	5.88713	-2.68796	0.564202	-4.76418	1.9e-06	3.34e-05
ENSG00000235335	8.22882	-3.72928	0.833425	-4.47465	7.65e-06	0.000108621
ENSG00000235357	13.584	-5.34612	0.824952	-6.48052	9.14e-11	5.39e-09
ENSG00000235447	17.4837	-3.80967	0.742803	-5.12878	2.92e-07	6.68e-06
ENSG00000235532	14.0907	-2.87482	0.63584	-4.52129	6.15e-06	9.04e-05
ENSG00000235645	1.64752	-2.61672	0.74313	-3.52121	0.000429578	0.00309207
ENSG00000235649	3.85307	2.98194	0.778526	3.83023	0.000128023	0.00113533
ENSG00000235669	13.0701	-2.03828	0.565401	-3.60502	0.000312133	0.00237175
ENSG00000235875	2.75257	-3.78208	0.893477	-4.23299	2.31e-05	0.000272245
ENSG00000235884	18.7527	2.49966	0.60788	4.1121	3.92e-05	0.000425906
ENSG00000235961	773.693	-2.41193	0.436351	-5.52751	3.25e-08	9.98e-07
ENSG00000236039	37.2962	2.98974	0.468568	6.38059	1.76e-10	9.76e-09
ENSG00000236054	30.0487	-4.23334	0.677551	-6.248	4.16e-10	2.08e-08
ENSG00000236117	24.4178	-4.60189	0.884632	-5.20203	1.97e-07	4.79e-06
ENSG00000236136	90.9324	-3.67586	0.620789	-5.92127	3.19e-09	1.29e-07
ENSG00000236267	26.388	-4.48271	0.583038	-7.68854	1.49e-14	2.39e-12
ENSG00000236283	42.0816	-2.01949	0.399368	-5.0567	4.27e-07	9.22e-06
ENSG00000236319	2.00135	-3.11102	0.665647	-4.67368	2.96e-06	4.92e-05
ENSG00000236459	2.13021	-2.06313	0.646528	-3.19109	0.00141736	0.00821129
ENSG00000236507	9.53509	-3.81045	0.996421	-3.82414	0.00013123	0.00115802
ENSG00000236699	55.9957	2.99874	0.528957	5.66915	1.44e-08	4.84e-07
ENSG00000236763	20.3044	-2.17047	0.453568	-4.78531	1.71e-06	3.06e-05
ENSG00000236882	2159.31	-4.55628	0.744712	-6.11818	9.47e-10	4.35e-08
ENSG00000236893	1.45834	-2.43316	0.74631	-3.26025	0.00111315	0.00676907
ENSG00000236937	3.32682	-2.44341	0.606308	-4.02998	5.58e-05	0.000567964
ENSG00000236996	3.06171	-2.42398	0.671794	-3.60823	0.000308299	0.00234841
ENSG00000237037	331.83	-2.80097	0.381222	-7.34735	2.02e-13	2.43e-11
ENSG00000237076	3.50397	-2.47697	0.712736	-3.4753	0.000510286	0.0035478
ENSG00000237224	2.50137	-2.20802	0.697241	-3.16679	0.0015413	0.00879072
ENSG00000237337	21.4967	-4.47209	0.921503	-4.85304	1.22e-06	2.27e-05
ENSG00000237338	6.00516	-2.5155	0.542805	-4.63426	3.58e-06	5.74e-05
ENSG00000237361	167.749	-2.3948	0.473428	-5.05843	4.23e-07	9.15e-06
ENSG00000237370	4.10907	-2.65839	0.760475	-3.4957	0.000472824	0.00333806
ENSG00000237380	11.0212	-2.3521	0.654519	-3.59363	0.000326102	0.00246077
ENSG00000237417	31.0864	-2.85771	0.460072	-6.21145	5.25e-10	2.55e-08
ENSG00000237494	9.6749	-2.5558	0.576714	-4.43165	9.35e-06	0.000128504
ENSG00000237520	12.6698	-2.37042	0.572626	-4.13955	3.48e-05	0.000385549
ENSG00000237689	1.92895	-3.06497	0.975806	-3.14097	0.00168392	0.00944595
ENSG00000237700	42.2882	-5.35973	1.00392	-5.3388	9.36e-08	2.49e-06
ENSG00000237742	21.8712	-2.30171	0.565448	-4.0706	4.69e-05	0.00049355
ENSG00000237759	7.02283	-5.55366	1.08106	-5.13724	2.79e-07	6.42e-06
ENSG00000237845	1.2228	-2.59849	0.787986	-3.29764	0.000975006	0.00607745
ENSG00000237864	1.33276	2.58709	0.600516	4.30811	1.65e-05	0.000205999
ENSG00000237937	2.71893	-3.99095	0.920532	-4.33548	1.45e-05	0.000186534
ENSG00000237949	549.103	-3.51379	0.741508	-4.73871	2.15e-06	3.72e-05
ENSG00000238097	87.1202	-2.63586	0.506927	-5.19969	2e-07	4.83e-06
ENSG00000238178	47.0659	-3.24125	0.744182	-4.35545	1.33e-05	0.00017245
ENSG00000238797	2.27593	-2.36958	0.682982	-3.46946	0.000521504	0.00361228
ENSG00000239265	4.98061	-2.61467	0.802074	-3.25988	0.00111458	0.00677288
ENSG00000239881	2.06827	-2.73553	0.838125	-3.26387	0.001099	0.00669748
ENSG00000239948	0.481614	2.55031	0.632004	4.03527	5.45e-05	0.000557735
ENSG00000240216	48.7631	2.0852	0.549981	3.7914	0.0001498	0.0012906
ENSG00000240280	25.3531	-3.37308	0.881217	-3.82776	0.000129317	0.00114472
ENSG00000240476	0.424987	3.42111	0.738876	4.63015	3.65e-06	5.82e-05
ENSG00000240790	1.75501	-2.07671	0.651093	-3.18957	0.00142484	0.0082456
ENSG00000240915	17.5244	-4.72317	0.625492	-7.55113	4.32e-14	6.11e-12
ENSG00000240935	104.937	-2.38371	0.578481	-4.12064	3.78e-05	0.000413136
ENSG00000240990	10.9728	2.38054	0.698505	3.40805	0.000654283	0.00435055
ENSG00000241186	456.374	-3.22177	0.594105	-5.42289	5.86e-08	1.66e-06
ENSG00000241224	78.9898	-3.4478	0.677911	-5.08592	3.66e-07	8.08e-06
ENSG00000241544	34.6142	-2.65104	0.607304	-4.36526	1.27e-05	0.000165991
ENSG00000241935	964.308	-2.04604	0.409923	-4.99127	6e-07	1.23e-05
ENSG00000242220	228.36	-2.16742	0.505358	-4.28888	1.8e-05	0.00022101
ENSG00000242366	21.5026	4.40112	0.674002	6.52983	6.58e-11	3.97e-09
ENSG00000242387	4.63499	-2.15126	0.589781	-3.64757	0.000264737	0.00207094
ENSG00000242428	3.76284	-2.36912	0.690026	-3.43338	0.000596107	0.0040351
ENSG00000242522	26.5011	-2.29446	0.61028	-3.75968	0.000170131	0.00143224
ENSG00000243040	11.3594	-6.4566	1.96945	-3.27838	0.00104403	0.00641793
ENSG00000243083	73.6063	-2.40025	0.363245	-6.60781	3.9e-11	2.53e-09
ENSG00000243135	514.663	-2.86378	0.635298	-4.50777	6.55e-06	9.54e-05
ENSG00000243284	2.45271	2.66991	0.596376	4.47689	7.57e-06	0.000107805
ENSG00000243384	12.2583	-2.74523	0.553817	-4.95692	7.16e-07	1.44e-05
ENSG00000243429	6.16617	-3.22515	0.723194	-4.45959	8.21e-06	0.00011513
ENSG00000243629	19.5647	-2.6536	0.588535	-4.50882	6.52e-06	9.51e-05
ENSG00000243742	34.3688	2.33836	0.501647	4.66136	3.14e-06	5.19e-05
ENSG00000243818	1072.68	-2.67789	0.550843	-4.86143	1.17e-06	2.19e-05
ENSG00000243831	5.49959	-2.83552	0.777723	-3.64592	0.000266438	0.00208104
ENSG00000243978	50.7872	-2.09894	0.617844	-3.39721	0.000680775	0.00448625
ENSG00000244062	134.613	-2.17837	0.562187	-3.87481	0.000106708	0.000977022
ENSG00000244234	5.11648	-4.26972	1.04795	-4.07436	4.61e-05	0.000487148
ENSG00000244265	13.4761	-2.46757	0.444273	-5.55417	2.79e-08	8.76e-07
ENSG00000244301	27.3029	-2.55618	0.567451	-4.50467	6.65e-06	9.66e-05
ENSG00000244414	20812.2	-2.65191	0.451342	-5.87561	4.21e-09	1.65e-07
ENSG00000244474	3194.13	-4.84962	0.638584	-7.59433	3.09e-14	4.5e-12
ENSG00000244649	5.59965	2.84136	0.779191	3.64655	0.000265783	0.00207736
ENSG00000244694	79.8369	-2.83461	0.583665	-4.85656	1.19e-06	2.23e-05
ENSG00000244738	2.45003	-3.41151	0.956062	-3.56829	0.000359314	0.00266681
ENSG00000245017	98.3468	-2.7656	0.386372	-7.15787	8.19e-13	8.41e-11
ENSG00000245080	2.11325	2.21179	0.474257	4.6637	3.11e-06	5.14e-05
ENSG00000245648	5.23506	2.34276	0.496492	4.71862	2.37e-06	4.05e-05
ENSG00000245768	2.23571	-2.02591	0.624798	-3.24251	0.00118484	0.00710294
ENSG00000246022	91.0082	-2.44585	0.438123	-5.58257	2.37e-08	7.58e-07
ENSG00000246145	12.602	-2.33023	0.454682	-5.12496	2.98e-07	6.79e-06
ENSG00000246640	2.6805	2.87254	0.665092	4.31901	1.57e-05	0.00019816
ENSG00000247317	38.1924	-2.10646	0.587847	-3.58336	0.000339206	0.00254378
ENSG00000248050	52.901	-3.81854	0.626114	-6.09879	1.07e-09	4.86e-08
ENSG00000248115	6.66699	2.87174	0.693246	4.14245	3.44e-05	0.000381702
ENSG00000248144	23411.7	-2.39904	0.567461	-4.22768	2.36e-05	0.000278073
ENSG00000248318	2.17296	-2.65329	0.672404	-3.94597	7.95e-05	0.000762338
ENSG00000248319	14.3374	-3.89508	0.807313	-4.82474	1.4e-06	2.58e-05
ENSG00000248360	30.7424	2.59894	0.476008	5.45987	4.76e-08	1.39e-06
ENSG00000248449	3.28365	2.0704	0.528032	3.92096	8.82e-05	0.000832741
ENSG00000248485	159.25	-2.78963	0.521073	-5.35362	8.62e-08	2.32e-06
ENSG00000248587	42.2498	-3.21065	0.750396	-4.27861	1.88e-05	0.000230047
ENSG00000248676	15.862	-2.09077	0.372488	-5.61298	1.99e-08	6.46e-07
ENSG00000248698	1.88436	4.0937	0.765945	5.34464	9.06e-08	2.43e-06
ENSG00000248709	367.264	-5.09807	0.588002	-8.67015	4.32e-18	1.64e-15
ENSG00000248884	19.6081	-2.98716	0.625119	-4.77855	1.77e-06	3.15e-05
ENSG00000248905	93.7279	2.70646	0.404551	6.69003	2.23e-11	1.53e-09
ENSG00000249050	1.49033	-2.89958	0.883949	-3.28026	0.00103712	0.00638586
ENSG00000249096	361.274	-3.69538	0.478537	-7.72225	1.14e-14	1.93e-12
ENSG00000249119	28.8949	-2.129	0.453032	-4.69945	2.61e-06	4.4e-05
ENSG00000249173	181.034	-5.2325	0.679934	-7.6956	1.41e-14	2.3e-12
ENSG00000249198	7.25204	-3.18616	0.687674	-4.63324	3.6e-06	5.75e-05
ENSG00000249201	116.338	-3.21547	0.54167	-5.93621	2.92e-09	1.19e-07
ENSG00000249216	0.46119	2.57136	0.698526	3.68112	0.000232211	0.00185478
ENSG00000249364	211.816	-3.9968	0.625304	-6.39178	1.64e-10	9.15e-09
ENSG00000249488	1.84449	-3.61418	0.993607	-3.63743	0.000275368	0.00213846
ENSG00000249584	3.49561	-2.60158	0.727002	-3.5785	0.000345572	0.00258601
ENSG00000249852	5.91432	2.02266	0.484128	4.17794	2.94e-05	0.000335577
ENSG00000249992	75.2343	4.28944	0.444502	9.65001	4.92e-22	4.27e-19
ENSG00000250050	0.448443	2.90574	0.844865	3.43929	0.000583236	0.00395589
ENSG00000250056	2137.42	-5.84939	0.65547	-8.92397	4.5e-19	2.18e-16
ENSG00000250120	16.651	2.15098	0.603353	3.56505	0.000363781	0.00269289
ENSG00000250218	4.40307	-2.51861	0.600454	-4.19451	2.73e-05	0.000314511
ENSG00000250328	141.52	-2.35337	0.475405	-4.95024	7.41e-07	1.49e-05
ENSG00000250348	13.38	-4.07318	0.698692	-5.82973	5.55e-09	2.1e-07
ENSG00000250358	14.4607	-5.5232	1.33664	-4.13214	3.59e-05	0.000395988
ENSG00000250508	123.034	-2.23333	0.617134	-3.61887	0.000295891	0.00226716
ENSG00000250548	8.28592	2.93878	0.590925	4.97319	6.59e-07	1.34e-05
ENSG00000250564	28.5582	-4.2833	0.736825	-5.81318	6.13e-09	2.29e-07
ENSG00000250634	16.5536	-2.67306	0.749835	-3.56487	0.000364035	0.00269411
ENSG00000250771	5.00336	2.12092	0.582631	3.64024	0.000272387	0.0021192
ENSG00000250799	3894.43	-3.13978	0.409623	-7.66506	1.79e-14	2.84e-12
ENSG00000250934	27.8343	-2.43353	0.409023	-5.94963	2.69e-09	1.11e-07
ENSG00000251177	17.6715	-2.98907	0.879258	-3.39953	0.000675016	0.0044561
ENSG00000251191	2.23578	2.2527	0.716981	3.14192	0.00167842	0.00942137
ENSG00000251303	1.30297	2.4194	0.523676	4.62003	3.84e-06	6.07e-05
ENSG00000251340	3.24249	-2.06978	0.62747	-3.29861	0.00097166	0.00605995
ENSG00000251409	22.303	-2.74995	0.599649	-4.58593	4.52e-06	7.01e-05
ENSG00000251424	84.3927	-2.63985	0.523684	-5.04092	4.63e-07	9.88e-06
ENSG00000251435	1.30395	2.5183	0.76784	3.27972	0.00103909	0.00639473
ENSG00000251441	0.787544	2.04666	0.488531	4.18942	2.8e-05	0.000321091
ENSG00000251442	22.5583	2.14845	0.37951	5.66113	1.5e-08	5.04e-07
ENSG00000251443	5.39296	-4.76095	1.35498	-3.51367	0.00044196	0.00316371
ENSG00000251448	16.4019	-2.75096	0.482273	-5.70415	1.17e-08	4.04e-07
ENSG00000251493	6.00002	2.53188	0.790252	3.20389	0.00135583	0.00793003
ENSG00000251497	6.58702	-4.42838	1.21003	-3.65973	0.00025248	0.00199155
ENSG00000251637	292.053	-4.12103	0.57044	-7.22431	5.04e-13	5.41e-11
ENSG00000252002	0.972395	-2.70028	0.789835	-3.41879	0.000629009	0.00420735
ENSG00000253041	0.838956	-2.44061	0.716631	-3.40568	0.000660003	0.0043792
ENSG00000253138	2.2886	-3.92842	0.976687	-4.02219	5.77e-05	0.000583463
ENSG00000253196	262.265	-3.69869	0.504955	-7.32479	2.39e-13	2.81e-11
ENSG00000253311	2.06491	-2.77934	0.757582	-3.6687	0.000243786	0.0019331
ENSG00000253348	5.25175	4.29845	0.564836	7.61008	2.74e-14	4.1e-12
ENSG00000253404	18.411	-2.14344	0.505513	-4.24012	2.23e-05	0.000265553
ENSG00000253574	8.15772	-4.94185	0.930226	-5.31253	1.08e-07	2.84e-06
ENSG00000253608	6.80358	-2.50244	0.640604	-3.90637	9.37e-05	0.000877321
ENSG00000253649	23.2345	-2.29064	0.608056	-3.76716	0.000165114	0.00139695
ENSG00000253760	7.65865	-2.9411	0.732571	-4.01476	5.95e-05	0.000599831
ENSG00000253819	83.8998	-2.85569	0.584853	-4.88274	1.05e-06	1.99e-05
ENSG00000253888	86.7435	-4.38342	0.614794	-7.1299	1e-12	9.97e-11
ENSG00000253959	3.49827	-3.28634	0.905948	-3.62751	0.000286165	0.00220813
ENSG00000254211	2789.09	-4.37059	0.51779	-8.44086	3.15e-17	1.02e-14
ENSG00000254233	182.159	-3.60964	0.737027	-4.89758	9.7e-07	1.87e-05
ENSG00000254237	3.21058	-3.59305	0.888202	-4.04531	5.23e-05	0.00053957
ENSG00000254333	21.2959	-3.6132	0.581989	-6.20837	5.35e-10	2.59e-08
ENSG00000254366	3.69115	-3.02424	0.852509	-3.54745	0.000388979	0.00284336
ENSG00000254480	20.0662	-3.08211	0.653019	-4.71979	2.36e-06	4.03e-05
ENSG00000254528	17.6142	2.31804	0.576425	4.02142	5.78e-05	0.00058521
ENSG00000254572	3.12633	-3.34245	0.9703	-3.44476	0.000571575	0.00389239
ENSG00000254607	241.491	-6.64999	0.788476	-8.43398	3.34e-17	1.06e-14
ENSG00000254622	5.41196	-4.34508	0.824796	-5.26807	1.38e-07	3.52e-06
ENSG00000254695	31.4265	-5.5466	1.02327	-5.42045	5.94e-08	1.68e-06
ENSG00000254990	65.8479	-2.35596	0.378499	-6.22448	4.83e-10	2.36e-08
ENSG00000255026	210.435	-2.45671	0.581256	-4.22656	2.37e-05	0.00027922
ENSG00000255043	1.31865	-3.14891	0.757903	-4.15477	3.26e-05	0.000365064
ENSG00000255071	2004.72	-4.58899	0.761055	-6.02977	1.64e-09	7.16e-08
ENSG00000255100	29.2198	-2.20875	0.4162	-5.30694	1.11e-07	2.91e-06
ENSG00000255120	11.2347	-3.13629	0.844474	-3.71389	0.000204094	0.00166356
ENSG00000255136	2.68312	-3.50711	0.821483	-4.26924	1.96e-05	0.000238548
ENSG00000255191	15.5336	-2.45151	0.719778	-3.40593	0.000659398	0.00437776
ENSG00000255201	3.7241	2.74867	0.762815	3.60333	0.000314171	0.00238456
ENSG00000255202	9.04417	3.08048	0.867987	3.54899	0.000386715	0.00283109
ENSG00000255277	177.392	-2.04646	0.238129	-8.59392	8.4e-18	2.96e-15
ENSG00000255325	13.2362	-2.59377	0.677127	-3.83054	0.00012786	0.0011342
ENSG00000255345	1.1148	4.14211	0.962726	4.30248	1.69e-05	0.0002104
ENSG00000255435	23.3142	-2.11856	0.383429	-5.52528	3.29e-08	1.01e-06
ENSG00000255545	221.853	-2.47592	0.472485	-5.24022	1.6e-07	4.01e-06
ENSG00000255599	3.56791	-2.85766	0.751098	-3.80464	0.000142011	0.00123322
ENSG00000255644	3.22682	-3.22732	0.684959	-4.7117	2.46e-06	4.18e-05
ENSG00000255652	2.46337	-2.34404	0.585144	-4.00592	6.18e-05	0.000618469
ENSG00000255671	3.0845	-2.60821	0.684392	-3.81099	0.000138412	0.00120911
ENSG00000255689	10.8333	-3.62047	0.59057	-6.13048	8.76e-10	4.06e-08
ENSG00000255746	30.1485	-2.81016	0.63291	-4.44007	8.99e-06	0.000124692
ENSG00000255750	1.61905	3.50768	0.946631	3.70544	0.000211027	0.00170896
ENSG00000255843	18.0459	-2.54674	0.75952	-3.3531	0.000799132	0.00513334
ENSG00000255974	35848.8	-6.61514	0.712009	-9.2908	1.53e-20	9.78e-18
ENSG00000256020	149.265	-3.51619	0.714121	-4.9238	8.49e-07	1.67e-05
ENSG00000256050	2.47159	2.91858	0.592938	4.92224	8.56e-07	1.68e-05
ENSG00000256103	2.3171	-2.50593	0.611296	-4.09938	4.14e-05	0.000445855
ENSG00000256185	79.4743	-2.40581	0.290405	-8.28435	1.19e-16	3.25e-14
ENSG00000256268	0.70106	3.83981	0.612435	6.26975	3.62e-10	1.84e-08
ENSG00000256443	6.74292	-2.16364	0.584719	-3.70031	0.000215333	0.00173801
ENSG00000256508	8.63	-3.29125	0.926649	-3.55178	0.000382641	0.0028049
ENSG00000256577	1.25802	-2.65227	0.724919	-3.65871	0.000253487	0.00199786
ENSG00000256612	3625	-3.8647	0.667648	-5.78853	7.1e-09	2.59e-07
ENSG00000256632	8.90023	-2.03563	0.382112	-5.3273	9.97e-08	2.64e-06
ENSG00000256811	31.9412	-6.38897	0.81964	-7.79486	6.45e-15	1.19e-12
ENSG00000256847	343.011	-3.63112	0.552023	-6.57783	4.77e-11	2.99e-09
ENSG00000256863	38.8982	-2.02876	0.452485	-4.48359	7.34e-06	0.00010508
ENSG00000256894	3.65627	3.10497	0.606815	5.11683	3.11e-07	7.03e-06
ENSG00000256969	115.013	-3.49417	0.902177	-3.87304	0.000107486	0.000983086
ENSG00000257017	376350	-3.26962	0.484916	-6.74265	1.56e-11	1.11e-09
ENSG00000257022	2.28496	-2.57006	0.686222	-3.74523	0.000180229	0.00149899
ENSG00000257042	0.836806	3.38356	0.921607	3.67137	0.00024125	0.00191659
ENSG00000257221	1.53655	2.10002	0.626434	3.35234	0.000801312	0.00514539
ENSG00000257242	24.7409	2.19736	0.446488	4.92143	8.59e-07	1.69e-05
ENSG00000257316	2.2744	-2.33043	0.692351	-3.36596	0.000762767	0.0049391
ENSG00000257345	7.63745	-4.2916	1.15613	-3.71204	0.000205596	0.00167339
ENSG00000257443	6.4833	2.86175	0.422679	6.7705	1.28e-11	9.32e-10
ENSG00000257594	13.5404	2.1161	0.444821	4.75719	1.96e-06	3.44e-05
ENSG00000257715	4.85271	-2.30163	0.636173	-3.61794	0.000296959	0.00227277
ENSG00000257743	103.465	3.23761	0.935496	3.46084	0.000538483	0.0037145
ENSG00000257808	6.47753	-2.58094	0.568005	-4.54387	5.52e-06	8.26e-05
ENSG00000257817	57.641	-6.18242	0.780154	-7.92462	2.29e-15	4.72e-13
ENSG00000257878	24.124	-2.34024	0.562661	-4.15924	3.19e-05	0.000359544
ENSG00000257940	6.72782	-2.93825	0.892646	-3.29161	0.000996143	0.00618643
ENSG00000257958	3.54132	-2.94287	0.749203	-3.928	8.57e-05	0.000813331
ENSG00000258084	3.96226	-3.64206	0.875646	-4.15928	3.19e-05	0.000359544
ENSG00000258227	29.4841	2.33376	0.512715	4.55177	5.32e-06	8e-05
ENSG00000258460	35.8659	-3.13226	0.618972	-5.06043	4.18e-07	9.07e-06
ENSG00000258538	2.95186	-2.2016	0.67456	-3.26376	0.00109943	0.00669768
ENSG00000258572	17.4362	-2.13608	0.432166	-4.94273	7.7e-07	1.54e-05
ENSG00000258590	2.64381	2.15231	0.535917	4.01612	5.92e-05	0.000597313
ENSG00000258604	78.2021	-3.37796	0.481351	-7.01767	2.26e-12	2.03e-10
ENSG00000258667	1.67482	2.84496	0.439446	6.47398	9.55e-11	5.61e-09
ENSG00000258679	10.4054	-2.11606	0.542499	-3.90058	9.6e-05	0.000895078
ENSG00000258711	8.32517	2.59759	0.817388	3.17791	0.00148338	0.00852152
ENSG00000258774	0.534269	3.73222	1.05016	3.55394	0.0003795	0.00279033
ENSG00000258777	1.41426	2.53617	0.461903	5.49069	4e-08	1.2e-06
ENSG00000258788	3.39062	2.33813	0.518973	4.50531	6.63e-06	9.64e-05
ENSG00000258791	2.00651	3.62817	0.742858	4.88407	1.04e-06	1.99e-05
ENSG00000258805	1.44746	-2.47546	0.738984	-3.34981	0.000808667	0.00518181
ENSG00000258884	22.6206	-2.00642	0.416961	-4.81202	1.49e-06	2.72e-05
ENSG00000258913	6.80683	-2.95943	0.731815	-4.04395	5.26e-05	0.000542049
ENSG00000258947	20.5634	3.47172	0.546833	6.34877	2.17e-10	1.17e-08
ENSG00000259108	246.14	-5.63173	0.739647	-7.61408	2.66e-14	4.01e-12
ENSG00000259162	0.816863	3.21451	0.66415	4.84003	1.3e-06	2.4e-05
ENSG00000259225	4.62336	2.22999	0.511839	4.35681	1.32e-05	0.00017156
ENSG00000259354	2.73943	2.37996	0.468798	5.07673	3.84e-07	8.41e-06
ENSG00000259371	4.40595	-2.04183	0.481673	-4.23904	2.24e-05	0.000266689
ENSG00000259392	0.636828	2.33821	0.637612	3.66714	0.000245278	0.0019422
ENSG00000259459	2.62191	2.4523	0.731636	3.3518	0.000802882	0.0051508
ENSG00000259478	3.85135	-3.24188	0.989734	-3.27551	0.00105472	0.00646599
ENSG00000259503	1.60294	-3.20608	0.934066	-3.43239	0.000598282	0.00404497
ENSG00000259519	3.13497	-2.61616	0.577252	-4.53209	5.84e-06	8.66e-05
ENSG00000259670	15.3435	-3.39389	0.838124	-4.0494	5.14e-05	0.000532051
ENSG00000259721	34.4225	-3.11382	0.686043	-4.53881	5.66e-06	8.43e-05
ENSG00000259760	1.70944	2.13926	0.648407	3.29926	0.000969404	0.00605145
ENSG00000259803	765.813	-4.86727	0.967843	-5.02898	4.93e-07	1.05e-05
ENSG00000259876	4.98051	-2.89211	0.868216	-3.33109	0.000865054	0.00549117
ENSG00000259923	1.91344	-3.26261	1.00242	-3.25474	0.00113497	0.00686722
ENSG00000259970	8.07996	-2.71694	0.427301	-6.35837	2.04e-10	1.11e-08
ENSG00000260001	121.835	-2.67851	0.469851	-5.70078	1.19e-08	4.1e-07
ENSG00000260102	2.49004	-4.05264	1.12497	-3.60244	0.000315245	0.00239003
ENSG00000260230	40.014	-4.32894	0.863542	-5.013	5.36e-07	1.12e-05
ENSG00000260249	21.5182	-4.10376	0.558141	-7.35255	1.94e-13	2.37e-11
ENSG00000260254	4.4822	-3.93032	0.852741	-4.60904	4.05e-06	6.37e-05
ENSG00000260293	99.8285	-2.03947	0.408049	-4.9981	5.79e-07	1.2e-05
ENSG00000260302	7.79093	2.37824	0.750178	3.17023	0.00152317	0.00871018
ENSG00000260325	111.286	-2.23305	0.337294	-6.62051	3.58e-11	2.33e-09
ENSG00000260500	18.8695	-2.76716	0.492439	-5.61929	1.92e-08	6.25e-07
ENSG00000260518	184.817	-2.89344	0.730582	-3.96045	7.48e-05	0.00072286
ENSG00000260601	3.90096	-3.30089	1.01022	-3.2675	0.00108502	0.00661822
ENSG00000260604	77.0201	2.07031	0.535877	3.86341	0.000111814	0.00101444
ENSG00000260620	5.50085	-3.38721	0.660057	-5.13169	2.87e-07	6.59e-06
ENSG00000260711	46.3169	2.29982	0.507092	4.53532	5.75e-06	8.55e-05
ENSG00000260733	2.92718	-2.64929	0.72046	-3.67722	0.000235789	0.0018776
ENSG00000260757	4.28543	2.19572	0.508941	4.3143	1.6e-05	0.000201391
ENSG00000260762	45.4453	-2.89625	0.504343	-5.74262	9.32e-09	3.29e-07
ENSG00000260850	1.85527	-3.19732	0.914491	-3.49628	0.000471792	0.00333228
ENSG00000260877	6.14336	4.61781	0.96766	4.77214	1.82e-06	3.24e-05
ENSG00000260932	10.2816	-3.07474	0.756956	-4.06198	4.87e-05	0.000508347
ENSG00000261012	2206.5	-3.18319	0.359995	-8.84231	9.38e-19	4.07e-16
ENSG00000261058	14.6282	-5.07342	0.799168	-6.34837	2.18e-10	1.17e-08
ENSG00000261068	11.0762	3.02434	0.695278	4.34982	1.36e-05	0.000176415
ENSG00000261175	32.0996	3.21506	0.834908	3.8508	0.000117733	0.00106132
ENSG00000261238	49.3676	-2.07626	0.400321	-5.18649	2.14e-07	5.12e-06
ENSG00000261447	6.59119	-2.48884	0.58093	-4.28423	1.83e-05	0.000225175
ENSG00000261480	1.81701	-2.51138	0.659813	-3.80619	0.000141123	0.00122772
ENSG00000261538	9.03197	-3.62383	0.612999	-5.91164	3.39e-09	1.36e-07
ENSG00000261572	361.191	-2.09008	0.308914	-6.76589	1.32e-11	9.59e-10
ENSG00000261604	73.9523	-2.14385	0.357519	-5.99645	2.02e-09	8.58e-08
ENSG00000261625	23.5602	-2.42871	0.664036	-3.6575	0.000254691	0.00200455
ENSG00000261637	8.29745	-2.09041	0.518553	-4.03123	5.55e-05	0.000565355
ENSG00000261701	15673.7	-5.30243	0.469683	-11.2894	1.48e-29	5.01e-26
ENSG00000261801	33.066	2.35089	0.490759	4.79032	1.67e-06	2.99e-05
ENSG00000261816	1.85522	-3.59674	0.844137	-4.26085	2.04e-05	0.000246088
ENSG00000261978	15.0626	-5.00532	0.731011	-6.84712	7.54e-12	5.84e-10
ENSG00000262006	31.1202	-2.78511	0.468809	-5.94082	2.84e-09	1.16e-07
ENSG00000262402	3.2683	-2.00326	0.607577	-3.29714	0.000976764	0.00608665
ENSG00000262406	147.23	2.65228	0.777298	3.41218	0.000644467	0.00429632
ENSG00000262686	28.7173	-2.37825	0.475944	-4.99692	5.83e-07	1.2e-05
ENSG00000262881	33.2232	-4.69262	0.606098	-7.74233	9.76e-15	1.7e-12
ENSG00000262902	404.938	-3.49439	0.590422	-5.91846	3.25e-09	1.31e-07
ENSG00000263400	230.245	-2.26588	0.31282	-7.2434	4.38e-13	4.83e-11
ENSG00000263508	15.1934	-2.90602	0.528103	-5.50275	3.74e-08	1.13e-06
ENSG00000263681	0.578734	4.84942	1.20637	4.01983	5.82e-05	0.000588989
ENSG00000263711	121.85	-5.86834	1.06416	-5.51454	3.5e-08	1.06e-06
ENSG00000264016	86.9669	-2.33356	0.329785	-7.07599	1.48e-12	1.42e-10
ENSG00000264075	4.93017	-2.27716	0.50357	-4.52204	6.12e-06	9.01e-05
ENSG00000264080	11.5732	-2.38235	0.734875	-3.24185	0.00118758	0.00711436
ENSG00000264215	5.17364	-2.32046	0.58553	-3.963	7.4e-05	0.000716219
ENSG00000264230	14.2397	2.75573	0.787235	3.50051	0.000464366	0.00329208
ENSG00000264404	63.4487	-2.51659	0.591697	-4.25317	2.11e-05	0.000252884
ENSG00000264424	2613.33	-6.68883	1.18573	-5.64109	1.69e-08	5.61e-07
ENSG00000264443	9.31311	-2.16057	0.528328	-4.08944	4.32e-05	0.000462005
ENSG00000264569	192.775	-3.92743	0.498765	-7.8743	3.43e-15	6.75e-13
ENSG00000264666	7.84202	-2.70842	0.474375	-5.70946	1.13e-08	3.92e-07
ENSG00000264785	4.299	-4.01726	1.2039	-3.33689	0.000847228	0.00539216
ENSG00000264968	14.5851	-2.37652	0.399853	-5.94349	2.79e-09	1.15e-07
ENSG00000265158	161.284	-2.40019	0.560647	-4.2811	1.86e-05	0.000227733
ENSG00000265494	6.5973	-3.30918	0.927578	-3.56755	0.00036034	0.00267267
ENSG00000265531	5.6432	2.36405	0.485238	4.87194	1.11e-06	2.09e-05
ENSG00000265630	9.53895	-2.03194	0.398961	-5.09309	3.52e-07	7.83e-06
ENSG00000265758	11.3669	-2.94865	0.651533	-4.52572	6.02e-06	8.88e-05
ENSG00000265766	0.835202	2.33492	0.625789	3.73117	0.000190593	0.00157052
ENSG00000265787	2.98752	2.4157	0.581265	4.15593	3.24e-05	0.000363579
ENSG00000265984	6.37276	-2.4855	0.524736	-4.73667	2.17e-06	3.76e-05
ENSG00000266043	1.65457	-3.05661	0.754794	-4.0496	5.13e-05	0.000532044
ENSG00000266151	10.6924	-3.12153	0.464361	-6.7222	1.79e-11	1.25e-09
ENSG00000266278	0.620074	2.5779	0.584596	4.40972	1.04e-05	0.000139571
ENSG00000266304	107.465	-3.37648	0.506	-6.67287	2.51e-11	1.71e-09
ENSG00000266830	10.3142	-4.54297	1.4106	-3.22059	0.00127925	0.00754997
ENSG00000266964	914.07	-5.37834	0.554306	-9.70283	2.93e-22	2.76e-19
ENSG00000266998	17.1188	-3.06037	0.559258	-5.4722	4.44e-08	1.31e-06
ENSG00000267024	2.81534	-2.25177	0.585215	-3.84777	0.000119196	0.00107194
ENSG00000267123	2.86759	3.14736	0.580866	5.41839	6.01e-08	1.69e-06
ENSG00000267250	35.7445	-4.37474	0.721594	-6.0626	1.34e-09	5.97e-08
ENSG00000267251	36.9009	-2.19488	0.389563	-5.6342	1.76e-08	5.81e-07
ENSG00000267286	4.51821	-4.50527	1.29519	-3.47847	0.000504282	0.00351689
ENSG00000267405	10.9539	-3.38176	0.881923	-3.83453	0.000125804	0.00112095
ENSG00000267412	5.7511	-2.55923	0.634618	-4.0327	5.51e-05	0.000562339
ENSG00000267444	19.5013	-4.07375	1.0228	-3.98293	6.81e-05	0.00067078
ENSG00000267467	28.8578	-5.51003	0.58832	-9.36571	7.55e-21	5.33e-18
ENSG00000267505	19.2969	-3.78052	0.785989	-4.80989	1.51e-06	2.74e-05
ENSG00000267629	8.95453	-2.31141	0.549969	-4.20281	2.64e-05	0.000305684
ENSG00000267690	9.70713	-3.80462	0.91231	-4.17032	3.04e-05	0.000344799
ENSG00000267726	9.94351	-2.13698	0.629574	-3.39432	0.000687981	0.00452493
ENSG00000267750	4.19466	2.18245	0.44104	4.94842	7.48e-07	1.5e-05
ENSG00000267780	0.614489	2.66188	0.817737	3.25518	0.0011332	0.00685897
ENSG00000267909	65.1527	-2.83245	0.778147	-3.63999	0.00027265	0.00212075
ENSG00000267922	0.680359	3.2145	0.831539	3.86573	0.000110757	0.00100675
ENSG00000267924	7.8709	-3.35225	0.946844	-3.54044	0.000399455	0.00290864
ENSG00000267984	2.88341	-2.55358	0.575866	-4.43434	9.24e-06	0.000127429
ENSG00000268230	415.02	-3.17623	0.367713	-8.63782	5.73e-18	2.11e-15
ENSG00000268295	0.416264	3.33505	0.935655	3.5644	0.000364686	0.00269722
ENSG00000268510	1.6006	2.73365	0.686932	3.97951	6.91e-05	0.000678336
ENSG00000268621	7.06645	5.23545	0.91688	5.71006	1.13e-08	3.91e-07
ENSG00000268654	3.82231	-4.88631	1.00199	-4.87662	1.08e-06	2.05e-05
ENSG00000268873	3.86253	-3.67375	1.05071	-3.49643	0.000471526	0.00333168
ENSG00000268879	1.33895	4.33139	0.945953	4.57886	4.68e-06	7.19e-05
ENSG00000268941	2.41511	3.9248	0.748318	5.24483	1.56e-07	3.92e-06
ENSG00000269353	19.2689	-4.09138	0.918957	-4.4522	8.5e-06	0.000118725
ENSG00000269386	543.254	-2.03566	0.292343	-6.96326	3.32e-12	2.84e-10
ENSG00000269901	8.34028	-2.04217	0.51338	-3.97789	6.95e-05	0.000682003
ENSG00000269927	1.08671	3.95284	0.57092	6.92363	4.4e-12	3.62e-10
ENSG00000269976	211.892	-3.30908	0.466576	-7.09227	1.32e-12	1.28e-10
ENSG00000270030	36.9711	-2.09282	0.48666	-4.30038	1.71e-05	0.000211628
ENSG00000270212	2.47891	-3.21851	0.704672	-4.56738	4.94e-06	7.53e-05
ENSG00000270244	4.07405	-2.00259	0.539776	-3.71003	0.000207234	0.00168348
ENSG00000270313	1.23535	-3.21842	0.990498	-3.24929	0.00115693	0.00696893
ENSG00000270361	8.20474	-2.78657	0.490139	-5.68526	1.31e-08	4.45e-07
ENSG00000270385	16.7269	-4.44254	0.565311	-7.85858	3.89e-15	7.6e-13
ENSG00000270532	10.8488	-2.23742	0.389598	-5.7429	9.31e-09	3.29e-07
ENSG00000270578	0.644898	2.3865	0.659126	3.62071	0.000293799	0.00225419
ENSG00000270666	1.55998	-2.74972	0.801442	-3.43097	0.000601432	0.0040614
ENSG00000270885	638.973	-4.20798	0.663357	-6.34347	2.25e-10	1.19e-08
ENSG00000270919	8.79501	2.2233	0.674407	3.29668	0.000978355	0.00609272
ENSG00000270996	8.08615	-2.02892	0.467115	-4.3435	1.4e-05	0.000180464
ENSG00000271018	2.49718	-3.01081	0.759617	-3.96358	7.38e-05	0.000714872
ENSG00000271367	30.94	-2.2879	0.394844	-5.79444	6.86e-09	2.51e-07
ENSG00000271681	38.5934	-5.47823	0.746026	-7.34322	2.09e-13	2.49e-11
ENSG00000271687	1.6007	-3.0031	0.719325	-4.17489	2.98e-05	0.000339532
ENSG00000271714	17.2316	-2.62264	0.505416	-5.18906	2.11e-07	5.06e-06
ENSG00000271732	29.7288	-2.81087	0.670466	-4.19242	2.76e-05	0.000317312
ENSG00000271815	19.8125	-3.12304	0.439713	-7.10244	1.23e-12	1.19e-10
ENSG00000271992	229.724	-3.04705	0.461356	-6.60455	3.99e-11	2.58e-09
ENSG00000271996	1.05661	3.38898	0.583413	5.80889	6.29e-09	2.35e-07
ENSG00000272430	96.9723	-2.98603	0.365219	-8.17601	2.93e-16	7.3e-14
ENSG00000272456	57.792	-2.32751	0.525472	-4.42937	9.45e-06	0.000129552
ENSG00000272510	46.9096	-2.46399	0.352606	-6.98796	2.79e-12	2.43e-10
ENSG00000272551	1.15529	2.6216	0.824896	3.1781	0.00148243	0.00851838
ENSG00000272555	31.3464	-3.35042	0.387271	-8.65135	5.09e-18	1.91e-15
ENSG00000272689	9.17692	-2.16273	0.456692	-4.73564	2.18e-06	3.77e-05
ENSG00000272719	3.47856	-3.20996	0.692428	-4.6358	3.56e-06	5.72e-05
ENSG00000272727	42.7016	-2.9896	0.940446	-3.17892	0.00147824	0.0085021
ENSG00000272774	5.77039	-2.30256	0.500638	-4.59925	4.24e-06	6.63e-05
ENSG00000272912	7.77397	-2.65299	0.503453	-5.2696	1.37e-07	3.5e-06
ENSG00000272942	1.64893	-2.85733	0.888051	-3.21754	0.00129297	0.00762164
ENSG00000272966	1.24836	-2.60629	0.681337	-3.82525	0.000130637	0.00115309
ENSG00000272989	71.1104	-2.59893	0.434367	-5.98326	2.19e-09	9.27e-08
ENSG00000273047	8.62911	-4.08296	0.594415	-6.86887	6.47e-12	5.06e-10
ENSG00000273079	39.0236	-3.6931	0.652746	-5.65778	1.53e-08	5.13e-07
ENSG00000273082	8.78961	-2.5215	0.536799	-4.69729	2.64e-06	4.45e-05
ENSG00000273143	53.4391	-2.38757	0.6366	-3.7505	0.000176479	0.0014758
ENSG00000273313	0.671771	2.80581	0.477258	5.87903	4.13e-09	1.62e-07
ENSG00000273328	101.376	-4.38083	0.507648	-8.62966	6.15e-18	2.24e-15
ENSG00000273350	24.6709	-2.12117	0.410124	-5.17202	2.32e-07	5.48e-06
ENSG00000273407	6.62557	-3.62711	0.922874	-3.93023	8.49e-05	0.000807371
ENSG00000273582	14.7625	-3.37614	0.66115	-5.10646	3.28e-07	7.36e-06
ENSG00000273585	30.8703	-3.45377	0.807837	-4.27532	1.91e-05	0.00023296
ENSG00000273736	7.44143	-4.4024	0.692925	-6.35335	2.11e-10	1.14e-08
ENSG00000273777	92.239	-3.51094	0.848879	-4.13597	3.53e-05	0.000390712
ENSG00000273901	57.223	-2.56186	0.331866	-7.71956	1.17e-14	1.96e-12
ENSG00000273958	13.4533	-2.90683	0.445923	-6.51868	7.09e-11	4.24e-09
ENSG00000274139	17.9017	-3.00984	0.561783	-5.35766	8.43e-08	2.28e-06
ENSG00000274225	91.0187	-4.43092	0.454816	-9.74222	1.99e-22	1.93e-19
ENSG00000274428	1.17621	-2.91554	0.872595	-3.34122	0.000834097	0.00531959
ENSG00000274501	28.2574	-3.03831	0.450607	-6.74271	1.55e-11	1.11e-09
ENSG00000274560	11.9728	-3.30801	0.513516	-6.44187	1.18e-10	6.79e-09
ENSG00000274588	13.8837	-4.18735	0.988176	-4.23745	2.26e-05	0.000268071
ENSG00000274685	3.46567	-2.41716	0.690461	-3.50079	0.000463876	0.00329083
ENSG00000274883	4.03784	-2.61314	0.657018	-3.97728	6.97e-05	0.000683151
ENSG00000275152	4378.25	-3.81637	0.486106	-7.8509	4.13e-15	8.04e-13
ENSG00000275212	15.3338	-3.33941	1.01781	-3.28098	0.00103448	0.00637427
ENSG00000275395	628.371	2.59328	0.495256	5.23624	1.64e-07	4.08e-06
ENSG00000275549	65.1147	-2.21739	0.406109	-5.46007	4.76e-08	1.39e-06
ENSG00000275567	4.40922	-2.97165	0.623117	-4.76901	1.85e-06	3.28e-05
ENSG00000275830	49.6268	-3.91309	0.896926	-4.36278	1.28e-05	0.000167689
ENSG00000275897	47.4518	-2.09994	0.330972	-6.34478	2.23e-10	1.19e-08
ENSG00000275944	35.7618	-2.25871	0.395267	-5.71439	1.1e-08	3.82e-07
ENSG00000276409	136.842	-2.39688	0.330093	-7.26121	3.84e-13	4.33e-11
ENSG00000276427	2.95494	-4.50889	1.14974	-3.92165	8.79e-05	0.000830606
ENSG00000276851	1.92739	3.41763	0.648632	5.26899	1.37e-07	3.5e-06
ENSG00000276960	7.23982	-2.93499	0.565346	-5.1915	2.09e-07	5e-06
ENSG00000277022	1.07053	2.21201	0.518846	4.26332	2.01e-05	0.000243732
ENSG00000277186	5.86669	-2.54298	0.695101	-3.65844	0.000253757	0.00199952
ENSG00000277199	5.15753	-4.48934	1.41739	-3.16732	0.0015385	0.008783
ENSG00000277494	193.051	-2.36793	0.332088	-7.13044	1e-12	9.96e-11
ENSG00000277586	33.4432	4.15742	1.03006	4.0361	5.43e-05	0.000556407
ENSG00000277602	1.91562	-2.21705	0.640616	-3.46082	0.000538541	0.0037145
ENSG00000277631	1.4559	-2.86549	0.82565	-3.47059	0.000519317	0.00360024
ENSG00000277737	10.1043	-3.81344	0.794354	-4.80068	1.58e-06	2.85e-05
ENSG00000277758	12.2542	-2.33621	0.607209	-3.84746	0.000119351	0.00107296
ENSG00000277893	1064.97	-3.36943	0.58401	-5.76947	7.95e-09	2.87e-07
ENSG00000278338	3.86914	-2.51181	0.510634	-4.91899	8.7e-07	1.7e-05
ENSG00000278367	6.03757	-2.03491	0.44203	-4.60356	4.15e-06	6.51e-05
ENSG00000278376	91.2648	-2.00949	0.304699	-6.59499	4.25e-11	2.72e-09
ENSG00000278416	1.69665	-2.48862	0.744001	-3.34491	0.000823082	0.00526023
ENSG00000278480	0.791755	2.39857	0.595831	4.02559	5.68e-05	0.000576297
ENSG00000278518	28.3501	-3.23098	0.621707	-5.19695	2.03e-07	4.89e-06
ENSG00000278683	57.3719	-3.98776	0.534474	-7.46109	8.58e-14	1.14e-11
ENSG00000278690	12.6391	-2.64514	0.438479	-6.03254	1.61e-09	7.06e-08
ENSG00000278709	18.1144	2.61807	0.470006	5.57028	2.54e-08	8.06e-07
ENSG00000278737	7.49702	-2.9661	0.518705	-5.71829	1.08e-08	3.75e-07
ENSG00000278928	37.034	-9.64506	1.45021	-6.65078	2.92e-11	1.96e-09
ENSG00000278952	49.8921	-2.20358	0.479639	-4.59425	4.34e-06	6.78e-05
ENSG00000278988	9.10582	-3.77351	0.635434	-5.93847	2.88e-09	1.18e-07
ENSG00000279082	11.8434	-3.9679	1.00067	-3.96523	7.33e-05	0.000710159
ENSG00000279106	6.75754	-3.98225	0.854346	-4.66117	3.14e-06	5.19e-05
ENSG00000279108	189.505	-2.18961	0.477477	-4.5858	4.52e-06	7.01e-05
ENSG00000279130	13.9471	-2.65865	0.379254	-7.01021	2.38e-12	2.12e-10
ENSG00000279141	194.37	-2.92509	0.532439	-5.49375	3.93e-08	1.18e-06
ENSG00000279218	27.4534	-3.56847	0.63928	-5.58201	2.38e-08	7.59e-07
ENSG00000279286	3.77929	3.45501	0.751987	4.59451	4.34e-06	6.77e-05
ENSG00000279372	23.1795	-3.89768	0.567742	-6.86522	6.64e-12	5.18e-10
ENSG00000279428	102.638	-6.18303	0.6263	-9.87233	5.49e-23	5.99e-20
ENSG00000279611	72.5125	-2.78478	0.396632	-7.02105	2.2e-12	1.99e-10
ENSG00000279619	16.3003	-4.4268	0.596391	-7.42264	1.15e-13	1.49e-11
ENSG00000279685	5.90853	-2.51399	0.67099	-3.74669	0.000179185	0.00149287
ENSG00000279688	4.98583	-2.76952	0.725167	-3.81914	0.000133917	0.00117774
ENSG00000279750	3.4656	-3.90757	1.14556	-3.41106	0.000647113	0.00430972
ENSG00000279774	8.42457	-3.91382	0.886082	-4.417	1e-05	0.000135763
ENSG00000279878	16.2277	-4.43512	0.759022	-5.84321	5.12e-09	1.95e-07
ENSG00000279881	2.81097	2.12382	0.460103	4.61598	3.91e-06	6.17e-05
ENSG00000279930	28.8212	-2.80803	0.674924	-4.16052	3.18e-05	0.000358015
ENSG00000280002	11.9348	-4.46226	1.3236	-3.37131	0.000748129	0.00485918
ENSG00000280073	2.58789	-2.63647	0.68449	-3.85174	0.000117282	0.00105839
ENSG00000280109	5.21719	5.27409	0.753128	7.00292	2.51e-12	2.23e-10
ENSG00000280165	9.18884	-4.96295	1.03555	-4.79258	1.65e-06	2.96e-05
ENSG00000280255	3.49152	3.04149	0.76903	3.95496	7.65e-05	0.00073798
ENSG00000280306	54.75	-3.3909	0.47551	-7.13108	9.96e-13	9.95e-11
ENSG00000280334	15.5897	-2.59181	0.570651	-4.54184	5.58e-06	8.33e-05
ENSG00000280418	6.17614	-3.62928	1.06235	-3.41628	0.000634832	0.00424211
ENSG00000280780	8.20786	-4.14726	0.854916	-4.85107	1.23e-06	2.29e-05
ENSG00000280837	15.5264	-4.08163	0.738266	-5.52867	3.23e-08	9.94e-07
ENSG00000280870	22.4629	-3.81726	0.737415	-5.17655	2.26e-07	5.38e-06
ENSG00000281106	9.13605	-2.74976	0.467108	-5.88677	3.94e-09	1.55e-07
ENSG00000281162	279.695	-2.80506	0.399519	-7.0211	2.2e-12	1.99e-10
ENSG00000281655	24.4874	-3.01935	0.936486	-3.22413	0.00126355	0.00747517

## Sheet: Online Resource 4
Online Resource 4: Degree values of the 582 genes of PPI
Name	Degree
SERPINC1	35
APOA1	34
CYP2E1	31
CYP3A4	29
F2	26
CYP1A1	26
APOA4	25
AHSG	25
CYP1A2	24
APOA2	24
CYP2C9	23
APOC3	23
PLG	22
UGT2B17	21
CPB2	21
CYP2B6	20
APOH	20
ALDH7A1	20
EHHADH	20
IL6	19
CYP7A1	19
CYP26A1	19
AGXT	19
PKM	18
CYP4A11	18
CYP2C8	18
AMBP	18
ALDH2	18
CYP4A22	17
APOM	17
AFP	17
HK2	16
APOE	16
LPA	16
APOA5	16
PKLR	15
TTR	15
FABP1	15
SAA1	14
CYP3A7	14
KNG1	14
GLUD1	14
FTCD	14
HRG	14
ABAT	14
LRP2	13
F13B	13
LIPC	13
APOC1	13
ESR1	13
ADHFE1	13
SLCO1B1	12
PLAUR	12
HIF1A	12
PROC	12
SERPIND1	12
CYP2J2	12
HSD3B2	12
PIPOX	12
FETUB	12
PAH	11
MUC1	11
G6PC	11
PCK1	11
FBP1	11
PLA2G12B	11
CYP17A1	11
IGF2	11
RBP4	11
GPC3	11
GLUL	11
APOF	11
BHMT	11
CNDP1	11
DAO	11
AVP	11
BAAT	11
ABCG2	11
ABCB11	11
SERPINA7	10
TH	10
GLYCTK	10
LRP8	10
PCK2	10
CYP4F2	10
CYP4F3	10
NR1I2	10
MMP1	10
ENO2	10
SAA4	10
ALDH3A1	10
ADH1B	10
SLC27A2	10
ALDH6A1	10
SLC10A1	10
SLCO1A2	9
RUNX2	9
PC	9
TAT	9
F9	9
EPHX1	9
FLNA	9
GNMT	9
HAO1	9
CYP8B1	9
ADH6	9
ADH1A	9
ACOX2	9
SLC22A8	8
SLCO1B3	8
WNT3A	8
MUC3A	8
GCK	8
ITGB6	8
LAMC2	8
PFKFB3	8
SLC2A1	8
PFKP	8
F10	8
F7	8
SERPINA10	8
GRIN2A	8
SLC51A	8
CYP4F8	8
CYP2D6	8
HSD11B1	8
CYP2A13	8
F12	8
CYP27A1	8
KLK4	8
HSD17B6	8
ALDH4A1	8
ADH7	8
ADH4	8
HAO2	8
LIF	7
TMPRSS6	7
GCNT1	7
SLC2A2	7
ITGA3	7
ENO3	7
GPC4	7
CYB5A	7
CTH	7
IL1A	7
CALCA	7
SARDH	7
CPS1	7
FPR1	7
CFTR	7
C9	7
CBSL	7
CCL19	7
SLC47A1	6
GSTO2	6
WNT7B	6
ITGB4	6
FZD2	6
SLC10A2	6
NR1I3	6
SULT2A1	6
SERPINF2	6
KLKB1	6
COL2A1	6
REN	6
CEL	6
IL18	6
CAMK2B	6
SDS	6
B3GNT3	6
GLS2	6
ASS1	6
RBP2	6
AKR1D1	6
AKR1C4	6
HPX	6
ENPP3	6
ACSS3	6
ALDH5A1	6
SLC22A7	5
LGR5	5
SPP1	5
KCNQ3	5
KCNQ5	5
HAMP	5
HFE2	5
G6PC2	5
PFKFB1	5
SLC2A4	5
SORD	5
F13A1	5
PKP3	5
MOGAT2	5
PLA2G1B	5
PROZ	5
DGAT2	5
CX3CR1	5
DBH	5
CACNG4	5
CYP24A1	5
CTSG	5
MAT1A	5
GCNT3	5
NAGS	5
SLC22A1	5
QDPR	5
MTTP	5
ALAS1	5
KRT19	5
ADRB2	5
ADCY8	5
ASAH2	5
ECHS1	5
ACADSB	5
ACADL	5
UPB1	5
TGFA	4
RBP5	4
SDR16C5	4
RSPO2	4
MMP7	4
LDHD	4
IDO2	4
NOTUM	4
MIP	4
ITGB8	4
MBL2	4
FABP4	4
FABP6	4
TFF1	4
FZD1	4
DKK4	4
GPAM	4
FGF19	4
STRA6	4
COLGALT2	4
HAGH	4
CES2	4
CTNNA2	4
CDH17	4
DRD1	4
RYR1	4
CATSPERB	4
CACNG1	4
CA9	4
DMGDH	4
OXT	4
OTC	4
ARG1	4
HAL	4
SLC1A2	4
SPP2	4
ADCY1	4
COL17A1	4
ENPP7	4
SGPP2	4
DEGS2	4
ACER1	4
SLC2A9	4
SLC5A1	3
TREH	3
PDGFD	3
PROM1	3
PANK1	3
IL33	3
TFR2	3
HAAO	3
HS3ST1	3
GJA3	3
GALNT7	3
GALNT3	3
GALNT13	3
FPR2	3
IL1RN	3
MASP2	3
MASP1	3
FCN2	3
KHK	3
GYS2	3
ENTPD3	3
HPD	3
SHD	3
SC5D	3
FMO3	3
NAT2	3
SULT1A2	3
LRRTM4	3
CPN1	3
COL9A2	3
COL3A1	3
COL16A1	3
COL11A1	3
GNAT1	3
CGA	3
MOGAT3	3
CTNNA3	3
FCGR1A	3
TRPA1	3
CA4	3
SELENBP1	3
BDKRB1	3
EREG	3
AQP9	3
FGF21	3
ANGPTL3	3
SHBG	3
UROC1	3
AMDHD1	3
OGDHL	3
EGLN3	3
BCAT1	3
ADI1	3
ALDH8A1	3
PHYH	3
ACSL6	3
ACOT12	3
CCL25	3
SLC27A5	3
ABCB4	3
TRPV6	2
SLC6A11	2
SLC1A7	2
SLC12A1	2
SLC34A1	2
TENM4	2
RAB27B	2
MSX2	2
MST1	2
SPINT1	2
MMP10	2
RDH16	2
LGR6	2
OLFM4	2
KCNJ4	2
KCNH6	2
KCNB1	2
LHX3	2
LEPR	2
IBSP	2
SRPX2	2
KMO	2
GREM1	2
GLI3	2
GLI2	2
GJB4	2
HSPB4	2
GDNF	2
GALNT14	2
MTNR1B	2
PRKAG3	2
PLIN1	2
ETNK2	2
GREB1	2
OGN	2
DUOX2	2
DMBT1	2
TFF2	2
DHRS2	2
GPD1	2
SCD5	2
MITF	2
SLC6A2	2
DAK	2
CXCL5	2
KCND2	2
CTTNBP2	2
CRABP2	2
MMP14	2
DSG1	2
GNG4	2
CMA1	2
IL13RA2	2
TFAP2C	2
CES5A	2
LRRTM1	2
CD300LG	2
CD207	2
CBLN1	2
GABBR2	2
CASR	2
PTHLH	2
IAPP	2
CA14	2
TST	2
PEMT	2
ZDHHC19	2
SPDEF	2
B3GAT1	2
AVPR2	2
ASPDH	2
ASGR2	2
LMX1A	2
FA2H	2
ARNT2	2
AREG	2
AQP8	2
AMN	2
AMBN	2
GPLD1	2
ALDH1L1	2
AGR2	2
DLK1	2
ACTN2	2
ACPT	2
ACKR2	2
SLC22A12	2
SLC22A11	2
SOAT2	2
ALOXE3	2
DCXR	2
TRPM1	1
SVOP	1
UNC93A	1
SLC6A17	1
TEX15	1
SLC6A13	1
TTPA	1
SLC30A3	1
SLC39A5	1
SLC25A34	1
TMEM82	1
SLC22A2	1
SLC38A4	1
SLC7A1	1
SERPINA11	1
RGS17	1
RGS4	1
WNK3	1
RAET1E	1
RAET1L	1
PROK1	1
PROKR1	1
SLC34A2	1
PFN3	1
OLFM1	1
UNC13D	1
MYRIP	1
TBX3	1
MST1R	1
MPPED1	1
SULT4A1	1
MOV10L1	1
TEX11	1
MLXIPL	1
LY6K	1
LYPD2	1
KCNJ13	1
KCNK5	1
JAKMIP2	1
STK32A	1
ISL2	1
HLF	1
HGFAC	1
LEAP2	1
GREM2	1
GPX8	1
GNRH2	1
TRPC7	1
GJB3	1
GFRA1	1
GDF7	1
TNMD	1
GAP43	1
STMN2	1
GALP	1
GALR3	1
FOLR1	1
TNR	1
TNC	1
FGF5	1
PRKG2	1
ETNPPL	1
SLC16A12	1
EFNA5	1
EPHB6	1
ECM2	1
DUSP4	1
DUSP9	1
DSG2	1
DNM1	1
DUOXA2	1
DLG3	1
DGKI	1
DCT	1
TM7SF2	1
CTXN1	1
SH2D5	1
STRIP2	1
KLK13	1
PAPPA2	1
IGFBP2	1
RXRG	1
CPN2	1
COX6A2	1
COX6B2	1
COL26A1	1
COMP	1
DDR1	1
ITPR3	1
CNGA1	1
CHRNA2	1
CHRNA4	1
CHI3L1	1
CGB7	1
CFHR4	1
CFHR5	1
CES4A	1
TTC36	1
CPA1	1
CDO1	1
CDH23	1
USH2A	1
CD1A	1
CCL26	1
NLRP6	1
CCDC170	1
NWD2	1
GRM8	1
CALY	1
TRPM3	1
CALB2	1
TC2N	1
CA5A	1
C4BPA	1
PRH2	1
SERPINB3	1
BPI	1
BDH1	1
BCL2L10	1
PMAIP1	1
FUT5	1
B3GALT2	1
B3GALT5	1
FOXL1	1
ASGR1	1
ASCL1	1
ARSF	1
XG	1
NRG3	1
ARC	1
FOSL1	1
FNDC5	1
APCS	1
ANO2	1
C19orf80	1
ODAM	1
POX2	1
SLC6A1	1
SERPINA12	1
GRIP1	1
GPER1	1
TERT	1
ITIH1	1
TNFAIP6	1
SAA2	1
SLC26A3	1
SLC26A1	1
ADRA1A	1
ADRA1D	1
ADAM9	1
ADAM28	1
LGI1	1
TNNC1	1
SERPINA4	1
SSUH2	1
KIF1A	1
UPP2	1
C8orf46	1
ABCC9	1
KCNJ8	1
UGT3A2	1
UGT3A1	1
GLYAT	1
ABCA8	1
HES7	1
ABCA12	1
PPFIA2	1
TMEM252	1
LGSN	1
PEBP1	1
AASS	1
A1BG	1

## Sheet: Online Resource 5
Online Resource 5: Enriched pathways
source	term_name	term_id	adjusted_p_value	negative_log10_of_adjusted_p_value	term_size	query_size	intersection_size	intersections
KEGG	Metabolic pathways	KEGG:01100	6.10609e-25	24.2142	1532	335	148	CYP2E1,CYP3A4,CYP1A1,CYP1A2,CYP2C9,UGT1A8,CYP2A6,UGT2B17,CYP2B6,ALDH7A1,CYP26A1,CYP2C8,EHHADH,AGXT,ALDH2,CYP7A1,UGT1A4,PKM,CYP3A7,LIPC,UGT1A3,HK2,PKLR,ABAT,FTCD,GLUD1,HSD3B2,DAO,PIPOX,ADH1A,ADH1B,HSD11B1,CYP17A1,CYP2J2,GLUL,CNDP1,ALDH3A1,BAAT,ADH1C,ADH6,PAH,PCK1,BHMT,PLA2G12B,FBP1,ALDH6A1,HAO1,ENO2,HSD17B6,GLYCTK,PCK2,TH,CYP4F3,CYP4F2,CYP8B1,ACOX2,HAO2,ADH4,ADH7,TAT,GNMT,AKR1D1,ALDH4A1,PC,CYP27A1…
KEGG	Metabolism of xenobiotics by cytochrome P450	KEGG:00980	2.2506e-21	20.6477	74	120	22	CYP2E1,CYP3A4,CYP1A1,CYP1A2,CYP2C9,UGT1A8,CYP2A6,UGT2B17,CYP2B6,UGT1A4,UGT1A3,ADH1A,ADH1B,HSD11B1,CYP2A13,CYP2D6,ALDH3A1,ADH1C,ADH6,EPHX1,ADH4,ADH7
KEGG	Retinol metabolism	KEGG:00830	2.30794e-19	18.6368	68	120	20	CYP3A4,CYP1A1,CYP1A2,CYP2C9,UGT1A8,CYP2A6,UGT2B17,CYP2B6,CYP26A1,CYP2C8,UGT1A4,CYP3A7,UGT1A3,ADH1A,ADH1B,ADH1C,ADH6,HSD17B6,ADH4,ADH7
KEGG	Drug metabolism - cytochrome P450	KEGG:00982	3.73466e-18	17.4277	68	139	20	CYP2E1,CYP3A4,CYP1A2,CYP2C9,UGT1A8,CYP2A6,UGT2B17,CYP2B6,CYP2C8,UGT1A4,UGT1A3,ADH1A,ADH1B,CYP2D6,ALDH3A1,ADH1C,ADH6,ADH4,ADH7,GSTO2
KEGG	Bile secretion	KEGG:04976	1.41673e-16	15.8487	89	293	27	CYP3A4,UGT1A8,UGT2B17,CYP7A1,UGT1A4,UGT1A3,SLCO1B1,ABCB11,BAAT,ABCG2,SLC10A1,EPHX1,SLCO1A2,SLC22A8,SLCO1B3,SLC51A,SLC2A1,CFTR,SULT2A1,SLC10A2,ADCY8,SLC22A1,SLC22A7,ADCY1,ABCB4,AQP9,SLC27A5
KEGG	Cholesterol metabolism	KEGG:04979	5.96802e-16	15.2242	51	58	13	APOA1,APOA4,APOC3,APOA2,APOH,APOC2,APOE,LPA,CYP7A1,APOC1,LCAT,LIPC,LRP2
KEGG	Glycolysis / Gluconeogenesis	KEGG:00010	1.64268e-15	14.7844	67	168	19	ALDH7A1,ALDH2,PKM,HK2,PKLR,ADH1A,ADH1B,ALDH3A1,ADH1C,ADH6,PCK1,FBP1,ENO2,PCK2,ADH4,ADH7,PFKP,GCK,ENO3
KEGG	Chemical carcinogenesis - DNA adducts	KEGG:05204	5.13013e-14	13.2899	67	79	14	CYP2E1,CYP3A4,CYP1A1,CYP1A2,CYP2C9,UGT1A8,CYP2A6,UGT2B17,CYP2C8,UGT1A4,CYP3A7,UGT1A3,HSD11B1,CYP2A13
KEGG	Steroid hormone biosynthesis	KEGG:00140	9.72999e-14	13.0119	62	138	16	CYP2E1,CYP3A4,CYP1A1,CYP1A2,UGT1A8,UGT2B17,CYP7A1,UGT1A4,CYP3A7,UGT1A3,HSD3B2,HSD11B1,CYP17A1,HSD17B6,AKR1D1,AKR1C4
KEGG	Pyruvate metabolism	KEGG:00620	4.46819e-12	11.3499	47	126	13	ALDH7A1,ALDH2,PKM,PKLR,ADH1A,ADH1B,ADH1C,ADH6,PCK1,PCK2,ADH4,ADH7,PC
KEGG	Complement and coagulation cascades	KEGG:04610	3.92638e-11	10.406	86	324	22	SERPINC1,F2,PLG,CPB2,KNG1,F13B,PLAUR,SERPIND1,PROC,F9,F12,F7,F10,C9,KLKB1,SERPINF2,F13A1,MBL2,BDKRB1,CFHR1,MASP1,MASP2
KEGG	PPAR signaling pathway	KEGG:03320	2.61595e-10	9.58237	75	293	19	APOA1,APOC3,APOA2,APOA5,EHHADH,CYP7A1,FABP1,PCK1,SLC27A2,PCK2,MMP1,CYP8B1,ACOX2,CYP27A1,ACADL,FABP6,FABP4,ACSL6,SLC27A5
KEGG	Fatty acid degradation	KEGG:00071	6.6324e-09	8.17833	43	200	12	ALDH7A1,EHHADH,ALDH2,ADH1A,ADH1B,ADH1C,ADH6,ADH4,ADH7,ACADL,ACADSB,ECHS1
KEGG	Carbon metabolism	KEGG:01200	6.72104e-09	8.17256	115	200	18	AGXT,PKM,HK2,PKLR,GLUD1,FBP1,ALDH6A1,HAO1,ENO2,GLYCTK,HAO2,PC,PFKP,GCK,CPS1,ENO3,SDS,ECHS1
KEGG	Biosynthesis of amino acids	KEGG:01230	1.00866e-08	7.99625	74	287	17	PKM,PKLR,GLUL,PAH,ENO2,PC,PFKP,CPS1,CTH,ENO3,SDS,ASS1,NAGS,MAT1A,ARG1,OTC,BCAT1
KEGG	Glycine, serine and threonine metabolism	KEGG:00260	2.18535e-08	7.66048	39	252	12	ALDH7A1,AGXT,DAO,PIPOX,BHMT,GLYCTK,GNMT,SARDH,CTH,SDS,ALAS1,DMGDH
KEGG	Tyrosine metabolism	KEGG:00350	3.21505e-08	7.49281	36	121	9	ADH1A,ADH1B,ALDH3A1,ADH1C,ADH6,TH,ADH4,ADH7,TAT
KEGG	Primary bile acid biosynthesis	KEGG:00120	9.93294e-08	7.00292	17	138	7	CYP7A1,BAAT,CYP8B1,ACOX2,AKR1D1,CYP27A1,AKR1C4
KEGG	Ascorbate and aldarate metabolism	KEGG:00053	2.28472e-07	6.64117	30	47	6	UGT1A8,UGT2B17,ALDH7A1,ALDH2,UGT1A4,UGT1A3
KEGG	Linoleic acid metabolism	KEGG:00591	4.66853e-07	6.33082	30	10	4	CYP2E1,CYP3A4,CYP1A2,CYP2C9
KEGG	beta-Alanine metabolism	KEGG:00410	5.0738e-07	6.29467	31	200	9	ALDH7A1,EHHADH,ALDH2,ABAT,CNDP1,ALDH3A1,ALDH6A1,UPB1,ECHS1
KEGG	Alanine, aspartate and glutamate metabolism	KEGG:00250	1.16892e-06	5.93222	37	182	9	AGXT,ABAT,GLUD1,GLUL,ALDH4A1,CPS1,ALDH5A1,GLS2,ASS1
KEGG	Arginine biosynthesis	KEGG:00220	2.0873e-06	5.68042	22	250	8	GLUD1,GLUL,CPS1,GLS2,ASS1,NAGS,ARG1,OTC
KEGG	Drug metabolism - other enzymes	KEGG:00983	3.63595e-06	5.43938	79	47	7	CYP2E1,CYP3A4,UGT1A8,CYP2A6,UGT2B17,UGT1A4,UGT1A3
KEGG	Histidine metabolism	KEGG:00340	6.00419e-06	5.22155	22	290	8	ALDH7A1,ALDH2,FTCD,CNDP1,ALDH3A1,HAL,AMDHD1,UROC1
KEGG	Tryptophan metabolism	KEGG:00380	7.33542e-06	5.13457	41	34	5	CYP1A1,CYP1A2,ALDH7A1,EHHADH,ALDH2
KEGG	Lipid and atherosclerosis	KEGG:05417	8.11247e-06	5.09085	214	30	8	APOA1,APOA4,CYP1A1,CYP2C9,CYP2A6,CYP2B6,IL6,CYP2C8
KEGG	Arachidonic acid metabolism	KEGG:00590	1.22553e-05	4.91168	61	145	9	CYP2E1,CYP2C9,CYP2B6,CYP2C8,CYP2J2,PLA2G12B,CYP4F3,CYP4F2,CYP4F8
KEGG	Fat digestion and absorption	KEGG:04975	1.90243e-05	4.72069	43	222	9	APOA1,APOA4,FABP1,PLA2G12B,CEL,MTTP,MOGAT2,DGAT2,PLA2G1B
KEGG	Peroxisome	KEGG:04146	2.16853e-05	4.66383	81	117	9	EHHADH,AGXT,DAO,PIPOX,BAAT,SLC27A2,HAO1,ACOX2,HAO2
KEGG	Chemical carcinogenesis - receptor activation	KEGG:05207	2.70476e-05	4.56787	211	17	6	CYP3A4,CYP1A1,CYP1A2,UGT1A8,UGT2B17,CYP2B6
KEGG	Alcoholic liver disease	KEGG:04936	6.8663e-05	4.16328	142	120	11	CYP2E1,IL6,ALDH7A1,ALDH2,FABP1,ADH1A,ADH1B,ADH1C,ADH6,ADH4,ADH7
KEGG	Nitrogen metabolism	KEGG:00910	0.000237913	3.62358	17	475	7	GLUD1,GLUL,CPS1,CA9,CA4,CA14,CA5A
KEGG	Caffeine metabolism	KEGG:00232	0.000359221	3.44464	6	14	2	CYP1A2,CYP2A6
KEGG	Pentose and glucuronate interconversions	KEGG:00040	0.000385291	3.41421	35	47	4	UGT1A8,UGT2B17,UGT1A4,UGT1A3
KEGG	Glyoxylate and dicarboxylate metabolism	KEGG:00630	0.000505866	3.29596	30	117	5	AGXT,GLUL,HAO1,GLYCTK,HAO2
KEGG	Vitamin digestion and absorption	KEGG:04977	0.000666453	3.17623	24	5	2	APOA1,APOA4
KEGG	Porphyrin metabolism	KEGG:00860	0.000808452	3.09235	43	47	4	UGT1A8,UGT2B17,UGT1A4,UGT1A3
KEGG	African trypanosomiasis	KEGG:05143	0.000951531	3.02158	36	59	4	APOA1,IL6,HPR,KNG1
KEGG	Central carbon metabolism in cancer	KEGG:05230	0.00113451	2.94519	70	181	8	PKM,HK2,HIF1A,SLC2A1,PFKP,GCK,SLC2A2,GLS2
KEGG	Valine, leucine and isoleucine degradation	KEGG:00280	0.00113451	2.94519	48	200	7	ALDH7A1,EHHADH,ALDH2,ABAT,ALDH6A1,ACADSB,ECHS1
KEGG	Glucagon signaling pathway	KEGG:04922	0.00135019	2.8696	107	227	11	PKM,PCK1,FBP1,PCK2,SLC2A1,PFKP,GCK,CAMK2B,SLC2A2,PFKFB1,G6PC2
KEGG	Fructose and mannose metabolism	KEGG:00051	0.0015155	2.81944	33	314	7	HK2,FBP1,PFKP,PFKFB3,SORD,PFKFB1,KHK
KEGG	Mucin type O-glycan biosynthesis	KEGG:00512	0.00234274	2.63028	36	410	8	GCNT1,B3GNT3,GCNT3,GALNT13,GALNT3,GALNT4,GALNT7,GALNT14
KEGG	HIF-1 signaling pathway	KEGG:04066	0.00272625	2.56443	109	168	9	IL6,HK2,HIF1A,ENO2,SLC2A1,PFKP,PFKFB3,CAMK2B,ENO3
KEGG	Arginine and proline metabolism	KEGG:00330	0.00376722	2.42398	48	249	7	ALDH7A1,ALDH2,DAO,CNDP1,ALDH4A1,HOGA1,ARG1
KEGG	Glycerolipid metabolism	KEGG:00561	0.00376722	2.42398	62	315	9	ALDH7A1,ALDH2,LIPC,GLYCTK,CEL,MOGAT2,DGAT2,GPAM,MOGAT3
KEGG	Propanoate metabolism	KEGG:00640	0.00628686	2.20157	32	200	5	EHHADH,ABAT,ALDH6A1,ACSS3,ECHS1
KEGG	Pantothenate and CoA biosynthesis	KEGG:00770	0.00678518	2.16844	21	320	5	ALDH2,ENPP3,UPB1,BCAT1,PANK1
KEGG	Proximal tubule bicarbonate reclamation	KEGG:04964	0.00739227	2.13122	23	297	5	GLUD1,PCK1,PCK2,GLS2,CA4
KEGG	Thyroid hormone synthesis	KEGG:04918	0.00775934	2.11018	75	545	13	TTR,LRP2,SERPINA7,ADCY8,ADCY1,CGA,ASGR2,DUOX2,ASGR1,DUOXA2,ITPR3,GPX3,GPX8
KEGG	Type II diabetes mellitus	KEGG:04930	0.00854208	2.06844	46	225	6	PKM,HK2,PKLR,GCK,SLC2A2,SLC2A4
KEGG	Chemical carcinogenesis - reactive oxygen species	KEGG:05208	0.00854208	2.06844	222	9	3	CYP2E1,CYP1A1,CYP1A2
KEGG	Cysteine and methionine metabolism	KEGG:00270	0.00854208	2.06844	49	287	7	BHMT,TAT,CTH,SDS,MAT1A,ADI1,BCAT1
KEGG	Phenylalanine metabolism	KEGG:00360	0.00854208	2.06844	16	121	3	ALDH3A1,PAH,TAT
KEGG	Ovarian steroidogenesis	KEGG:04913	0.00855616	2.06772	51	81	4	CYP1A1,HSD3B2,CYP17A1,CYP2J2
KEGG	Lysine degradation	KEGG:00310	0.00914303	2.03891	63	67	4	ALDH7A1,EHHADH,ALDH2,PIPOX
KEGG	Biosynthesis of cofactors	KEGG:01240	0.00928457	2.03224	153	47	5	UGT1A8,UGT2B17,ALDH2,UGT1A4,UGT1A3
REAC	Metabolism	REAC:R-HSA-1430728	4.33351e-38	37.3632	2072	320	167	APOA1,CYP2E1,CYP3A4,APOA4,APOC3,APOA2,CYP1A1,CYP1A2,CYP2C9,UGT1A8,CYP2A6,UGT2B17,CYP2B6,APOC2,APOM,APOA5,APOE,CYP4A11,ALDH7A1,CYP26A1,CYP2C8,CYP4A22,EHHADH,AGXT,ALDH2,CYP7A1,UGT1A4,CYP3A7,TTR,UGT1A3,HK2,FABP1,ADHFE1,FTCD,GLUD1,LRP2,SLCO1B1,HSD3B2,DAO,PIPOX,ADH1A,ADH1B,HSD11B1,CYP17A1,LRP8,CYP2A13,CYP2D6,CYP2J2,GLUL,ALDH3A1,ABCB11,BAAT,ABCG2,ADH1C,ADH6,GPC3,RBP4,PAH,PCK1,BHMT,FBP1,ALDH6A1,SLC10A1,…
REAC	Phase I - Functionalization of compounds	REAC:R-HSA-211945	5.42983e-30	29.2652	103	145	30	CYP2E1,CYP3A4,CYP1A1,CYP1A2,CYP2C9,CYP2A6,CYP2B6,CYP4A11,CYP26A1,CYP2C8,CYP4A22,ALDH2,CYP7A1,CYP3A7,ADH1A,ADH1B,CYP2A13,CYP2D6,CYP2J2,ALDH3A1,ADH1C,ADH6,EPHX1,CYP4F3,CYP4F2,CYP8B1,ADH4,ADH7,CYP27A1,CYP4F8
REAC	Biological oxidations	REAC:R-HSA-211859	2.42419e-26	25.6154	215	166	37	CYP2E1,CYP3A4,CYP1A1,CYP1A2,CYP2C9,UGT1A8,CYP2A6,UGT2B17,CYP2B6,CYP4A11,CYP26A1,CYP2C8,CYP4A22,ALDH2,CYP7A1,UGT1A4,CYP3A7,UGT1A3,ADH1A,ADH1B,CYP2A13,CYP2D6,CYP2J2,ALDH3A1,ADH1C,ADH6,EPHX1,CYP4F3,CYP4F2,CYP8B1,ADH4,ADH7,CYP27A1,GSTO2,CYP4F8,CES2,SULT2A1
REAC	Cytochrome P450 - arranged by substrate type	REAC:R-HSA-211897	6.63148e-22	21.1784	64	145	21	CYP2E1,CYP3A4,CYP1A1,CYP1A2,CYP2C9,CYP2A6,CYP2B6,CYP4A11,CYP26A1,CYP2C8,CYP4A22,CYP7A1,CYP3A7,CYP2A13,CYP2D6,CYP2J2,CYP4F3,CYP4F2,CYP8B1,CYP27A1,CYP4F8
REAC	Xenobiotics	REAC:R-HSA-211981	3.22931e-18	17.4909	23	81	12	CYP2E1,CYP3A4,CYP1A1,CYP1A2,CYP2C9,CYP2A6,CYP2B6,CYP2C8,CYP3A7,CYP2A13,CYP2D6,CYP2J2
REAC	Plasma lipoprotein remodeling	REAC:R-HSA-8963899	1.21127e-16	15.9168	32	50	11	APOA1,APOA4,APOC3,APOA2,APOC2,APOA5,APOE,LPA,LCAT,LIPC,APOF
REAC	Plasma lipoprotein assembly, remodeling, and clearance	REAC:R-HSA-174824	5.32447e-16	15.2737	71	50	13	APOA1,APOA4,APOC3,APOA2,APOC2,APOA5,APOE,LPA,APOC1,LCAT,APOC4,LIPC,APOF
REAC	Retinoid metabolism and transport	REAC:R-HSA-975634	5.43855e-16	15.2645	44	179	16	APOA1,APOA4,APOC3,APOA2,APOC2,APOM,APOE,TTR,LRP2,LRP8,GPC3,RBP4,GPIHBP1,AKR1C4,GPC4,RBP2
REAC	Chylomicron remodeling	REAC:R-HSA-8963901	6.22044e-16	15.2062	10	22	7	APOA1,APOA4,APOC3,APOA2,APOC2,APOA5,APOE
REAC	Metabolism of fat-soluble vitamins	REAC:R-HSA-6806667	2.2227e-15	14.6531	48	179	16	APOA1,APOA4,APOC3,APOA2,APOC2,APOM,APOE,TTR,LRP2,LRP8,GPC3,RBP4,GPIHBP1,AKR1C4,GPC4,RBP2
REAC	Bile acid and bile salt metabolism	REAC:R-HSA-194068	9.17486e-15	14.0374	44	174	15	CYP7A1,SLCO1B1,ABCB11,BAAT,SLC10A1,SLC27A2,SLCO1A2,CYP8B1,ACOX2,AKR1D1,CYP27A1,SLCO1B3,SLC51A,AKR1C4,SLC10A2
REAC	Metabolism of lipids	REAC:R-HSA-556833	1.68736e-14	13.7728	732	315	65	APOA1,CYP2E1,CYP3A4,APOA2,CYP1A1,CYP1A2,CYP2C9,APOA5,CYP4A11,CYP2C8,CYP4A22,EHHADH,CYP7A1,FABP1,LRP2,SLCO1B1,HSD3B2,HSD11B1,CYP17A1,CYP2D6,CYP2J2,ABCB11,BAAT,SLC10A1,SLC27A2,CYP4F3,CYP4F2,SLCO1A2,CYP8B1,ACOX2,HAO2,AKR1D1,CYP27A1,SLCO1B3,SLC51A,AKR1C4,CYP4F8,SULT2A1,ACSS3,SLC10A2,SRD5A2,ACADL,ECHS1,ASAH2,ALAS1,CYP24A1,MOGAT2,DGAT2,PLA2G1B,ACER1,ENPP7,SGPP2,DEGS2,FABP6,GPAM,FABP4,ABCB4,ACSL6,ACOT12…
REAC	Plasma lipoprotein assembly	REAC:R-HSA-8963898	1.18097e-13	12.9278	18	44	8	APOA1,APOA4,APOC3,APOA2,APOC2,APOE,APOC1,APOC4
REAC	Chylomicron assembly	REAC:R-HSA-8963888	4.70419e-13	12.3275	10	22	6	APOA1,APOA4,APOC3,APOA2,APOC2,APOE
REAC	Fatty acids	REAC:R-HSA-211935	3.21851e-12	11.4923	15	145	9	CYP2B6,CYP4A11,CYP4A22,CYP2A13,CYP2D6,CYP2J2,CYP4F3,CYP4F2,CYP4F8
REAC	Regulation of Insulin-like Growth Factor (IGF) transport and uptake by Insulin-like Growth Factor Binding Proteins (IGFBPs)	REAC:R-HSA-381426	5.68678e-12	11.2451	124	110	16	APOA1,SERPINC1,APOA2,F2,AHSG,PLG,APOA5,APOE,IL6,AFP,KNG1,SERPIND1,PROC,GPC3,IGF2,MMP1
REAC	Biosynthesis of maresin-like SPMs	REAC:R-HSA-9027307	7.46772e-12	11.1268	6	80	6	CYP2E1,CYP3A4,CYP1A2,CYP2C9,CYP2C8,CYP2D6
REAC	Metabolism of steroids	REAC:R-HSA-8957322	1.00808e-11	10.9965	152	313	26	CYP7A1,LRP2,SLCO1B1,HSD3B2,HSD11B1,CYP17A1,ABCB11,BAAT,SLC10A1,SLC27A2,SLCO1A2,CYP8B1,ACOX2,AKR1D1,CYP27A1,SLCO1B3,SLC51A,AKR1C4,SLC10A2,SRD5A2,CYP24A1,FABP6,GPAM,SLC27A5,CGA,SC5D
REAC	CYP2E1 reactions	REAC:R-HSA-211999	1.47924e-11	10.83	11	80	7	CYP2E1,CYP2C9,CYP2A6,CYP2B6,CYP2C8,CYP2A13,CYP2D6
REAC	Metabolism of vitamins and cofactors	REAC:R-HSA-196854	1.67484e-11	10.776	186	179	22	APOA1,APOA4,APOC3,APOA2,APOC2,APOM,APOE,TTR,LRP2,LRP8,GPC3,RBP4,CYP8B1,PC,GPIHBP1,AKR1C4,GSTO2,SLC2A1,CYB5A,GPC4,ENPP3,RBP2
REAC	Visual phototransduction	REAC:R-HSA-2187338	1.67484e-11	10.776	98	179	17	APOA1,APOA4,APOC3,APOA2,APOC2,APOM,APOE,TTR,LRP2,LRP8,GPC3,RBP4,HSD17B6,GPIHBP1,AKR1C4,GPC4,RBP2
REAC	Biosynthesis of DHA-derived SPMs	REAC:R-HSA-9018677	3.77876e-11	10.4227	16	10	5	CYP2E1,CYP3A4,CYP1A1,CYP1A2,CYP2C9
REAC	Drug ADME	REAC:R-HSA-9748784	4.41557e-11	10.355	96	166	16	CYP2E1,CYP3A4,CYP2C9,UGT1A8,UGT2B17,CYP2C8,UGT1A4,UGT1A3,SLCO1B1,ADH1A,CYP2D6,ABCG2,PCK1,SLCO1B3,CES2,SULT2A1
REAC	Biosynthesis of specialized proresolving mediators (SPMs)	REAC:R-HSA-9018678	6.78924e-11	10.1682	18	10	5	CYP2E1,CYP3A4,CYP1A1,CYP1A2,CYP2C9
REAC	Metabolism of amino acids and derivatives	REAC:R-HSA-71291	9.07781e-11	10.042	369	316	39	ALDH7A1,AGXT,FTCD,GLUD1,DAO,PIPOX,GLUL,PAH,BHMT,ALDH6A1,HAO1,TH,TAT,GNMT,ALDH4A1,SARDH,CPS1,CTH,SDS,GLS2,ASS1,ACADSB,ECHS1,QDPR,NAGS,MAT1A,DBH,HOGA1,HAL,ARG1,OTC,DMGDH,IDO2,ADI1,BCAT1,AMDHD1,UROC1,CGA,HPD
REAC	Biosynthesis of maresins	REAC:R-HSA-9018682	1.35111e-10	9.86931	8	80	6	CYP2E1,CYP3A4,CYP1A2,CYP2C9,CYP2C8,CYP2D6
REAC	Synthesis of bile acids and bile salts via 7alpha-hydroxycholesterol	REAC:R-HSA-193368	1.69859e-10	9.76991	23	138	9	CYP7A1,ABCB11,BAAT,SLC27A2,CYP8B1,ACOX2,AKR1D1,CYP27A1,AKR1C4
REAC	Recycling of bile acids and salts	REAC:R-HSA-159418	2.243e-10	9.64917	18	293	10	SLCO1B1,ABCB11,BAAT,SLC10A1,SLCO1A2,SLCO1B3,SLC51A,SLC10A2,FABP6,SLC27A5
REAC	Aspirin ADME	REAC:R-HSA-9749641	2.86431e-10	9.54298	43	47	8	CYP2E1,CYP3A4,CYP2C9,UGT1A8,UGT2B17,CYP2C8,UGT1A4,UGT1A3
REAC	Formation of Fibrin Clot (Clotting Cascade)	REAC:R-HSA-140877	3.35353e-10	9.4745	39	223	12	SERPINC1,F2,KNG1,F13B,SERPIND1,PROC,F9,F12,F7,F10,KLKB1,F13A1
REAC	Ethanol oxidation	REAC:R-HSA-71384	3.98473e-10	9.3996	12	120	7	ALDH2,ADH1A,ADH1B,ADH1C,ADH6,ADH4,ADH7
REAC	Synthesis of (16-20)-hydroxyeicosatetraenoic acids (HETE)	REAC:R-HSA-2142816	4.22307e-10	9.37437	9	30	5	CYP1A1,CYP1A2,CYP2C9,CYP4A11,CYP2C8
REAC	HDL remodeling	REAC:R-HSA-8964058	1.43882e-09	8.84199	9	38	5	APOA1,APOC3,APOC2,APOE,LCAT
REAC	Post-translational protein phosphorylation	REAC:R-HSA-8957275	2.17072e-09	8.6634	107	91	12	APOA1,SERPINC1,APOA2,AHSG,APOA5,APOE,IL6,AFP,KNG1,SERPIND1,PROC,GPC3
REAC	Intrinsic Pathway of Fibrin Clot Formation	REAC:R-HSA-140837	2.47238e-09	8.60689	23	191	9	SERPINC1,F2,KNG1,SERPIND1,PROC,F9,F12,F10,KLKB1
REAC	Synthesis of bile acids and bile salts	REAC:R-HSA-192105	5.39497e-09	8.26801	33	138	9	CYP7A1,ABCB11,BAAT,SLC27A2,CYP8B1,ACOX2,AKR1D1,CYP27A1,AKR1C4
REAC	Arachidonic acid metabolism	REAC:R-HSA-2142753	7.13355e-09	8.14669	59	145	11	CYP1A1,CYP1A2,CYP2C9,CYP4A11,CYP2C8,CYP4A22,CYP2J2,CYP4F3,CYP4F2,CYP8B1,CYP4F8
REAC	Synthesis of epoxy (EET) and dihydroxyeicosatrienoic acids (DHET)	REAC:R-HSA-2142670	2.81362e-08	7.55073	8	81	5	CYP1A1,CYP1A2,CYP2C9,CYP2C8,CYP2J2
REAC	Eicosanoids	REAC:R-HSA-211979	1.08842e-07	6.9632	12	145	6	CYP4A11,CYP4A22,CYP4F3,CYP4F2,CYP8B1,CYP4F8
REAC	Fatty acid metabolism	REAC:R-HSA-8978868	1.11787e-07	6.95161	173	117	14	CYP1A1,CYP1A2,CYP2C9,CYP4A11,CYP2C8,CYP4A22,EHHADH,CYP2J2,SLC27A2,CYP4F3,CYP4F2,CYP8B1,ACOX2,HAO2
REAC	Transport of gamma-carboxylated protein precursors from the endoplasmic reticulum to the Golgi apparatus	REAC:R-HSA-159763	1.24196e-07	6.90589	9	221	6	F2,PROC,F9,F7,F10,PROZ
REAC	Gamma-carboxylation of protein precursors	REAC:R-HSA-159740	2.90987e-07	6.53613	10	221	6	F2,PROC,F9,F7,F10,PROZ
REAC	Removal of aminoterminal propeptides from gamma-carboxylated proteins	REAC:R-HSA-159782	2.90987e-07	6.53613	10	221	6	F2,PROC,F9,F7,F10,PROZ
REAC	Peroxisomal protein import	REAC:R-HSA-9033241	2.97867e-07	6.52598	60	117	9	EHHADH,AGXT,DAO,PIPOX,BAAT,SLC27A2,HAO1,ACOX2,HAO2
REAC	Gamma-carboxylation, transport, and amino-terminal cleavage of proteins	REAC:R-HSA-159854	6.01265e-07	6.22093	11	221	6	F2,PROC,F9,F7,F10,PROZ
REAC	Assembly of active LPL and LIPC lipase complexes	REAC:R-HSA-8963889	1.51978e-06	5.81822	18	246	7	APOA4,APOC2,APOA5,LIPC,GPIHBP1,ANGPTL3,FGF21
REAC	Miscellaneous substrates	REAC:R-HSA-211958	1.69172e-06	5.77167	12	113	5	CYP4A11,CYP4A22,CYP2D6,CYP4F3,CYP4F2
REAC	Glucose metabolism	REAC:R-HSA-70326	3.23612e-06	5.48998	84	227	12	HK2,PCK1,FBP1,ENO2,PCK2,PC,PFKP,PFKFB3,GCK,ENO3,PFKFB1,G6PC2
REAC	Transport of small molecules	REAC:R-HSA-382551	3.23614e-06	5.48997	720	440	59	APOA1,APOA4,APOC3,APOA2,APOC2,APOA5,APOE,LPA,APOC1,LCAT,APOC4,LIPC,APOF,SLCO1B1,AVP,ABCG2,SLCO1A2,GPIHBP1,SLC22A8,SLCO1B3,SLC2A1,CAMK2B,CFTR,SLC2A2,SLC47A1,ADCY8,SLC22A1,SLC1A2,MTTP,SLC2A4,SLC22A7,SLC2A9,ADCY1,ANGPTL3,FGF21,MIP,RYR1,ABCB4,AQP9,CA4,TRPA1,SOAT2,TFR2,SLC5A1,SLC22A11,SLC22A12,GNG4,AMN,AQP8,AVPR2,TRPV6,SLC6A2,SLC34A1,SLC12A1,SLC1A7,SLC6A11,ABCA12,ABCA8,ABCC9
REAC	Common Pathway of Fibrin Clot Formation	REAC:R-HSA-140875	3.55415e-06	5.44926	22	223	7	SERPINC1,F2,F13B,SERPIND1,PROC,F10,F13A1
REAC	Plasma lipoprotein clearance	REAC:R-HSA-8964043	6.96461e-06	5.1571	36	46	5	APOA1,APOE,APOC1,APOC4,LIPC
REAC	Heme degradation	REAC:R-HSA-189483	8.90825e-06	5.05021	14	134	5	UGT1A4,FABP1,SLCO1B1,ABCG2,SLCO1B3
REAC	Synthesis of bile acids and bile salts via 24-hydroxycholesterol	REAC:R-HSA-193775	1.01189e-05	4.99487	14	138	5	SLC27A2,CYP8B1,AKR1D1,CYP27A1,AKR1C4
REAC	PPARA activates gene expression	REAC:R-HSA-1989781	1.17349e-05	4.93052	113	49	7	APOA1,APOA2,CYP1A1,APOA5,CYP4A11,CYP7A1,FABP1
REAC	Regulation of lipid metabolism by PPARalpha	REAC:R-HSA-400206	1.22333e-05	4.91246	114	49	7	APOA1,APOA2,CYP1A1,APOA5,CYP4A11,CYP7A1,FABP1
REAC	Synthesis of bile acids and bile salts via 27-hydroxycholesterol	REAC:R-HSA-193807	1.42177e-05	4.84717	15	138	5	CYP7A1,CYP8B1,AKR1D1,CYP27A1,AKR1C4
REAC	Collagen degradation	REAC:R-HSA-1442490	1.5813e-05	4.80099	64	499	14	MMP1,TMPRSS6,COL2A1,COL17A1,MMP7,COL11A1,COL3A1,COL16A1,COL9A2,MMP12,MMP14,MMP10,ADAM9,COL26A1
REAC	NR1H2 and NR1H3-mediated signaling	REAC:R-HSA-9024446	2.15171e-05	4.66722	45	47	5	APOC2,APOE,APOC1,APOC4,UGT1A3
REAC	Urea cycle	REAC:R-HSA-70635	2.30153e-05	4.63798	10	250	5	CPS1,ASS1,NAGS,ARG1,OTC
REAC	Atorvastatin ADME	REAC:R-HSA-9754706	2.35504e-05	4.628	8	134	4	CYP3A4,UGT1A3,SLCO1B1,SLCO1B3
REAC	Gluconeogenesis	REAC:R-HSA-70263	5.42346e-05	4.26572	32	227	7	PCK1,FBP1,ENO2,PCK2,PC,ENO3,G6PC2
REAC	Biosynthesis of protectins	REAC:R-HSA-9018681	5.47283e-05	4.26179	4	9	2	CYP1A1,CYP1A2
REAC	Glucuronidation	REAC:R-HSA-156588	5.47283e-05	4.26179	25	47	4	UGT1A8,UGT2B17,UGT1A4,UGT1A3
REAC	Choline catabolism	REAC:R-HSA-6798163	6.0545e-05	4.21792	6	252	4	ALDH7A1,BHMT,SARDH,DMGDH
REAC	Transport of organic anions	REAC:R-HSA-879518	6.39652e-05	4.19406	10	134	4	SLCO1B1,AVP,SLCO1A2,SLCO1B3
REAC	Organic anion transport	REAC:R-HSA-561048	6.91904e-05	4.15995	5	344	4	SLC22A8,SLC22A7,SLC22A11,SLC22A12
REAC	Degradation of the extracellular matrix	REAC:R-HSA-1474228	7.18112e-05	4.14381	140	449	19	PLG,MMP1,LAMC2,TMPRSS6,CTSG,COL2A1,KLKB1,SPP1,COL17A1,MMP7,COL11A1,COL3A1,COL16A1,COL9A2,MMP12,MMP14,CMA1,MMP10,ADAM9
REAC	Defective factor XII causes hereditary angioedema	REAC:R-HSA-9657688	7.39963e-05	4.13079	3	191	3	F2,F12,KLKB1
REAC	Binding and Uptake of Ligands by Scavenger Receptors	REAC:R-HSA-2173782	7.86086e-05	4.10453	97	51	6	APOA1,APOE,HP,AMBP,SAA1,HPR
REAC	Defects of contact activation system (CAS) and kallikrein/kinin system (KKS)	REAC:R-HSA-9651496	7.88559e-05	4.10317	16	191	5	F2,F9,F12,F10,KLKB1
REAC	Metabolism of porphyrins	REAC:R-HSA-189445	7.88559e-05	4.10317	25	207	6	UGT1A4,FABP1,SLCO1B1,ABCG2,SLCO1B3,ALAS1
REAC	Diseases of hemostasis	REAC:R-HSA-9671793	7.88559e-05	4.10317	16	191	5	F2,F9,F12,F10,KLKB1
REAC	Synthesis of Leukotrienes (LT) and Eoxins (EX)	REAC:R-HSA-2142691	8.8515e-05	4.05298	21	145	5	CYP4A11,CYP4A22,CYP4F3,CYP4F2,CYP4F8
REAC	SLC-mediated transmembrane transport	REAC:R-HSA-425407	9.78837e-05	4.00929	247	605	32	SLCO1B1,AVP,SLCO1A2,SLC22A8,SLCO1B3,SLC2A1,SLC2A2,SLC47A1,SLC22A1,SLC1A2,SLC2A4,SLC22A7,SLC2A9,FGF21,SLC5A1,SLC22A11,SLC22A12,SLC6A2,SLC34A1,SLC12A1,SLC1A7,SLC6A11,SLC26A1,SLC26A3,SLC6A1,SLC7A1,SLC38A4,SLC22A2,SLC30A3,SLC39A5,SLC34A2,SLC6A13
REAC	RA biosynthesis pathway	REAC:R-HSA-5365859	0.000110956	3.95485	22	396	7	CYP26A1,ADH1A,ADH1C,ADH4,SDR16C5,ALDH8A1,RDH16
REAC	NR1H3 & NR1H2 regulate gene expression linked to cholesterol transport and efflux	REAC:R-HSA-9029569	0.000156342	3.80593	36	44	4	APOC2,APOE,APOC1,APOC4
REAC	Negative regulation of NMDA receptor-mediated neuronal transmission	REAC:R-HSA-9617324	0.000198849	3.70148	20	317	6	GRIN2A,GRIN2B,CAMK2B,ACTN2,NEFL,DLG3
REAC	Unblocking of NMDA receptors, glutamate binding and activation	REAC:R-HSA-438066	0.000198849	3.70148	20	317	6	GRIN2A,GRIN2B,CAMK2B,ACTN2,NEFL,DLG3
REAC	Abacavir ADME	REAC:R-HSA-2161522	0.000242481	3.61532	10	197	4	ADH1A,ABCG2,PCK1,SLC22A1
REAC	Long-term potentiation	REAC:R-HSA-9620244	0.000264756	3.57715	21	317	6	GRIN2A,GRIN2B,CAMK2B,ACTN2,NEFL,DLG3
REAC	Platelet degranulation	REAC:R-HSA-114608	0.000276185	3.5588	125	243	12	APOA1,AHSG,APOH,PLG,HRG,KNG1,IGF2,FLNA,SERPINF2,ACTN2,F13A1,SPP2
REAC	Extrinsic Pathway of Fibrin Clot Formation	REAC:R-HSA-140834	0.00027847	3.55522	5	148	3	F9,F7,F10
REAC	Glyoxylate metabolism and glycine degradation	REAC:R-HSA-389661	0.000285906	3.54378	31	125	5	AGXT,DAO,HAO1,GNMT,ALDH4A1
REAC	Metabolism of carbohydrates	REAC:R-HSA-71387	0.000338116	3.47093	284	227	18	HK2,GPC3,PCK1,FBP1,ENO2,GLYCTK,PCK2,PC,SLC2A1,PFKP,PFKFB3,GCK,GPC4,ENO3,B3GNT3,SORD,PFKFB1,G6PC2
REAC	Activation of Matrix Metalloproteinases	REAC:R-HSA-1592389	0.000350127	3.45577	33	426	8	PLG,MMP1,CTSG,KLKB1,MMP7,MMP14,CMA1,MMP10
REAC	Histidine catabolism	REAC:R-HSA-70921	0.000352385	3.45298	8	290	4	FTCD,HAL,AMDHD1,UROC1
REAC	Cellular hexose transport	REAC:R-HSA-189200	0.000361572	3.44181	21	340	6	SLC2A1,SLC2A2,SLC2A4,SLC2A9,FGF21,SLC5A1
REAC	Response to elevated platelet cytosolic Ca2+	REAC:R-HSA-76005	0.000376559	3.42417	130	243	12	APOA1,AHSG,APOH,PLG,HRG,KNG1,IGF2,FLNA,SERPINF2,ACTN2,F13A1,SPP2
REAC	Glucocorticoid biosynthesis	REAC:R-HSA-194002	0.000402617	3.39511	10	76	3	HSD3B2,HSD11B1,CYP17A1
REAC	Signaling by Nuclear Receptors	REAC:R-HSA-9006931	0.000414322	3.38266	291	407	26	APOC2,APOE,CYP26A1,APOC1,APOC4,UGT1A3,ESR1,ADH1A,ADH1C,PCK1,ADH4,TFF1,ANGPTL3,TGFA,SDR16C5,FABP6,GPAM,MMP7,ALDH8A1,EREG,GNG4,AREG,CRABP2,RDH16,GREB1,PLIN1
REAC	Platelet activation, signaling and aggregation	REAC:R-HSA-76002	0.000506409	3.2955	258	18	5	APOA1,F2,AHSG,APOH,PLG
REAC	Protein localization	REAC:R-HSA-9609507	0.000532107	3.274	158	117	9	EHHADH,AGXT,DAO,PIPOX,BAAT,SLC27A2,HAO1,ACOX2,HAO2
REAC	Dissolution of Fibrin Clot	REAC:R-HSA-75205	0.000566266	3.24698	13	65	3	PLG,HRG,PLAUR
REAC	Triglyceride metabolism	REAC:R-HSA-8979227	0.000680666	3.16707	38	407	8	FABP1,MOGAT2,DGAT2,FABP6,GPAM,FABP4,MOGAT3,PLIN1
REAC	VLDL assembly	REAC:R-HSA-8866423	0.000684816	3.16443	5	210	3	APOC1,APOC4,MTTP
REAC	Organic cation/anion/zwitterion transport	REAC:R-HSA-549132	0.000709752	3.14889	15	344	5	SLC22A8,SLC22A1,SLC22A7,SLC22A11,SLC22A12
REAC	Neurotransmitter release cycle	REAC:R-HSA-112310	0.000757253	3.12076	50	605	11	ABAT,ALDH5A1,GLS2,SLC22A1,SLC1A2,SLC1A7,SLC6A11,PPFIA2,SLC6A1,SLC22A2,SLC6A13
REAC	Disorders of transmembrane transporters	REAC:R-HSA-5619115	0.000758517	3.12003	173	440	19	APOA1,SLCO1B1,AVP,ABCB11,SLCO1B3,SLC2A1,GCK,CFTR,SLC2A2,SLC2A9,ABCB4,SLC5A1,SLC22A12,AVPR2,SLC6A2,SLC34A1,SLC12A1,ABCA12,ABCC9
REAC	Defective factor VIII causes hemophilia A	REAC:R-HSA-9662001	0.000791092	3.10177	7	148	3	F2,F9,F10
REAC	Amyloid fiber formation	REAC:R-HSA-977225	0.000819283	3.08657	110	45	5	APOA1,APOA4,APOE,SAA1,TTR
REAC	Phase II - Conjugation of compounds	REAC:R-HSA-156580	0.000840571	3.07543	106	47	5	CYP1A2,UGT1A8,UGT2B17,UGT1A4,UGT1A3
REAC	Aflatoxin activation and detoxification	REAC:R-HSA-5423646	0.000847814	3.0717	18	9	2	CYP3A4,CYP1A2
REAC	SLC transporter disorders	REAC:R-HSA-5619102	0.00087912	3.05595	95	493	14	SLCO1B1,AVP,SLCO1B3,SLC2A1,GCK,SLC2A2,SLC2A9,SLC5A1,SLC22A12,AVPR2,SLC6A2,SLC34A1,SLC12A1,SLC26A3
REAC	O-linked glycosylation of mucins	REAC:R-HSA-913709	0.000909061	3.04141	62	410	10	MUC1,MUC3A,GCNT1,B3GNT3,GCNT3,GALNT13,GALNT3,GALNT4,GALNT7,GALNT14
REAC	Sensory Perception	REAC:R-HSA-9709957	0.000909061	3.04141	578	22	7	APOA1,APOA4,APOC3,APOA2,APOC2,APOM,APOE
REAC	Interleukin-10 signaling	REAC:R-HSA-6783783	0.00101224	2.99472	45	187	6	IL6,CCL19,IL1A,FPR1,LIF,IL18
REAC	Peroxisomal lipid metabolism	REAC:R-HSA-390918	0.00101701	2.99267	24	117	4	EHHADH,SLC27A2,ACOX2,HAO2
REAC	Vitamin C (ascorbate) metabolism	REAC:R-HSA-196836	0.00105883	2.97517	8	144	3	GSTO2,SLC2A1,CYB5A
REAC	Extracellular matrix organization	REAC:R-HSA-1474244	0.00111268	2.95363	298	501	29	PLG,TTR,MMP1,LAMC2,ITGB6,TMPRSS6,ITGA3,CTSG,COL2A1,ITGB4,KLKB1,SPP1,COL17A1,COLGALT2,ITGB8,MMP7,COL11A1,COL3A1,COL16A1,COL9A2,MMP12,MMP14,CMA1,IBSP,MMP10,ADAM9,COL26A1,COMP,DDR1
REAC	Ras activation upon Ca2+ influx through NMDA receptor	REAC:R-HSA-442982	0.00111268	2.95363	18	317	5	GRIN2B,CAMK2B,ACTN2,NEFL,DLG3
REAC	LDL remodeling	REAC:R-HSA-8964041	0.00114503	2.94118	6	210	3	LPA,APOF,MTTP
REAC	Signaling by Retinoic Acid	REAC:R-HSA-5362517	0.00114503	2.94118	43	506	9	CYP26A1,ADH1A,ADH1C,ADH4,SDR16C5,ALDH8A1,CRABP2,RDH16,RXRG
REAC	Scavenging by Class B Receptors	REAC:R-HSA-3000471	0.00125377	2.90178	5	43	2	APOA1,SAA1
REAC	Androgen biosynthesis	REAC:R-HSA-193048	0.00138028	2.86003	11	303	4	HSD3B2,CYP17A1,SRD5A2,CGA
REAC	Gamma carboxylation, hypusine formation and arylsulfatase activation	REAC:R-HSA-163841	0.00138028	2.86003	41	221	6	F2,PROC,F9,F7,F10,PROZ
REAC	Chylomicron clearance	REAC:R-HSA-8964026	0.0013991	2.85415	5	46	2	APOE,LIPC
REAC	Defective ABCA1 causes TGD	REAC:R-HSA-5682113	0.00145609	2.83681	2	1	1	APOA1
REAC	Phenylalanine and tyrosine metabolism	REAC:R-HSA-8963691	0.00158173	2.80087	11	316	4	PAH,TAT,QDPR,HPD
REAC	Collagen formation	REAC:R-HSA-1474290	0.00167046	2.77716	89	308	10	LAMC2,COL2A1,ITGB4,COL17A1,COLGALT2,MMP7,COL11A1,COL3A1,COL16A1,COL9A2
REAC	Neuronal System	REAC:R-HSA-112316	0.00180588	2.74331	400	443	32	ALDH2,ABAT,GLUL,GRIN2A,GRIN2B,CAMK2B,ALDH5A1,ADCY8,GLS2,CACNG4,SLC22A1,ACTN2,SLC1A2,NEFL,KCNQ5,KCNQ3,ADCY1,LRRTM4,DLG3,GNG4,GABBR2,LRRTM1,PRKAG3,KCND2,KCNB1,KCNH6,KCNJ4,SLC1A7,SLC6A11,ABCC9,KCNJ8,PPFIA2
REAC	VLDL clearance	REAC:R-HSA-8964046	0.00183483	2.7364	6	44	2	APOC1,APOC4
REAC	Degradation of GABA	REAC:R-HSA-916853	0.00190569	2.71995	2	172	2	ABAT,ALDH5A1
REAC	Assembly of collagen fibrils and other multimeric structures	REAC:R-HSA-2022090	0.00212921	2.67178	60	308	8	LAMC2,COL2A1,ITGB4,COL17A1,MMP7,COL11A1,COL3A1,COL9A2
REAC	Transmission across Chemical Synapses	REAC:R-HSA-112315	0.00215199	2.66716	259	605	29	ALDH2,ABAT,GLUL,GRIN2A,GRIN2B,CAMK2B,ALDH5A1,ADCY8,GLS2,CACNG4,SLC22A1,ACTN2,SLC1A2,NEFL,ADCY1,DLG3,GNG4,GABBR2,PRKAG3,KCNJ4,SLC1A7,SLC6A11,PPFIA2,CHRNA2,CHRNA4,GRIP1,SLC6A1,SLC22A2,SLC6A13
REAC	Scavenging of heme from plasma	REAC:R-HSA-2168880	0.00225142	2.64754	69	51	4	APOA1,HP,AMBP,HPR
REAC	Aquaporin-mediated transport	REAC:R-HSA-445717	0.00238481	2.62255	52	365	8	AVP,ADCY8,ADCY1,MIP,AQP9,GNG4,AQP8,AVPR2
REAC	HDL clearance	REAC:R-HSA-8964011	0.00268288	2.5714	4	1	1	APOA1
REAC	Metabolic disorders of biological oxidation enzymes	REAC:R-HSA-5579029	0.00272885	2.56402	34	312	6	UGT1A4,CYP17A1,CYP27A1,MAT1A,CYP24A1,FMO3
REAC	Metabolism of ingested SeMet, Sec, MeSec into H2Se	REAC:R-HSA-2408508	0.00281934	2.54985	8	213	3	GNMT,CTH,MAT1A
REAC	Interleukin-1 processing	REAC:R-HSA-448706	0.00282363	2.54919	9	187	3	IL1A,CTSG,IL18
REAC	Na+/Cl- dependent neurotransmitter transporters	REAC:R-HSA-442660	0.00307671	2.51191	19	605	6	SLC22A1,SLC6A2,SLC6A11,SLC6A1,SLC22A2,SLC6A13
REAC	Glycolysis	REAC:R-HSA-70171	0.00307671	2.51191	66	226	7	HK2,ENO2,PFKP,PFKFB3,GCK,ENO3,PFKFB1
REAC	Interleukin-4 and Interleukin-13 signaling	REAC:R-HSA-6785807	0.00310207	2.50835	110	223	9	IL6,SAA1,MUC1,HIF1A,MMP1,IL1A,LIF,IL18,F13A1
REAC	Hemostasis	REAC:R-HSA-109582	0.0037404	2.42708	672	18	6	APOA1,SERPINC1,F2,AHSG,APOH,PLG
REAC	Defective F9 variant does not activate FX	REAC:R-HSA-9673202	0.0037404	2.42708	3	148	2	F9,F10
REAC	Defective cofactor function of FVIIIa variant	REAC:R-HSA-9672396	0.0037404	2.42708	3	148	2	F9,F10
REAC	Defective factor IX causes thrombophilia	REAC:R-HSA-9672383	0.0037404	2.42708	3	148	2	F9,F10
REAC	Triglyceride biosynthesis	REAC:R-HSA-75109	0.0037804	2.42246	14	315	4	MOGAT2,DGAT2,GPAM,MOGAT3
REAC	HDL assembly	REAC:R-HSA-8963896	0.00428971	2.36757	7	1	1	APOA1
REAC	Scavenging by Class A Receptors	REAC:R-HSA-3000480	0.00436779	2.35974	19	22	2	APOA1,APOE
REAC	Reuptake of GABA	REAC:R-HSA-888593	0.00439368	2.35717	4	605	3	SLC6A11,SLC6A1,SLC6A13
REAC	Vasopressin-like receptors	REAC:R-HSA-388479	0.00461653	2.33568	6	365	3	AVP,OXT,AVPR2
REAC	Abacavir metabolism	REAC:R-HSA-2161541	0.00475039	2.32327	5	94	2	ADH1A,PCK1
REAC	Fructose metabolism	REAC:R-HSA-5652084	0.0050103	2.30014	7	314	3	GLYCTK,SORD,KHK
REAC	Aromatic amines can be N-hydroxylated or N-dealkylated by CYP1A2	REAC:R-HSA-211957	0.00528712	2.27678	1	9	1	CYP1A2
REAC	CREB1 phosphorylation through NMDA receptor-mediated activation of RAS signaling	REAC:R-HSA-442742	0.00530478	2.27533	26	317	5	GRIN2B,CAMK2B,ACTN2,NEFL,DLG3
REAC	Lectin pathway of complement activation	REAC:R-HSA-166662	0.0053301	2.27326	7	323	3	MBL2,FCN2,MASP1
REAC	Formyl peptide receptors bind formyl peptides and many other ligands	REAC:R-HSA-444473	0.00548762	2.26062	7	327	3	SAA1,FPR1,FPR2
REAC	Defective SERPING1 causes hereditary angioedema	REAC:R-HSA-9657689	0.00570822	2.2435	3	191	2	F12,KLKB1
REAC	Transport of bile salts and organic acids, metal ions and amine compounds	REAC:R-HSA-425366	0.00583989	2.2336	86	605	13	SLC22A8,SLC47A1,SLC22A1,SLC22A7,SLC22A11,SLC22A12,SLC6A2,SLC6A11,SLC6A1,SLC22A2,SLC30A3,SLC39A5,SLC6A13
REAC	Sulfur amino acid metabolism	REAC:R-HSA-1614635	0.00659859	2.18055	27	487	6	BHMT,CTH,MAT1A,ADI1,TST,CDO1
REAC	Defective AVP does not bind AVPR2 and causes neurohypophyseal diabetes insipidus (NDI)	REAC:R-HSA-9036092	0.00690936	2.16056	2	365	2	AVP,AVPR2
REAC	Glutamate and glutamine metabolism	REAC:R-HSA-8964539	0.00706298	2.15101	13	181	3	GLUD1,GLUL,GLS2
REAC	Metabolism of amine-derived hormones	REAC:R-HSA-209776	0.00736571	2.13279	18	514	5	TH,DBH,CGA,DUOX2,DIO1
REAC	The canonical retinoid cycle in rods (twilight vision)	REAC:R-HSA-2453902	0.00752496	2.1235	23	396	5	TTR,RBP4,HSD17B6,STRA6,RDH16
REAC	Post NMDA receptor activation events	REAC:R-HSA-438064	0.00810833	2.09107	76	381	9	GRIN2A,GRIN2B,CAMK2B,ADCY8,ACTN2,NEFL,ADCY1,DLG3,PRKAG3
REAC	Reversible hydration of carbon dioxide	REAC:R-HSA-1475029	0.00812868	2.08998	12	475	4	CA9,CA4,CA14,CA5A
REAC	MET activates PTK2 signaling	REAC:R-HSA-8874081	0.00824937	2.08358	30	306	5	LAMC2,ITGA3,COL2A1,COL11A1,COL3A1
REAC	Collagen chain trimerization	REAC:R-HSA-8948216	0.00846957	2.07214	44	308	6	COL2A1,COL17A1,COL11A1,COL3A1,COL16A1,COL9A2
REAC	Assembly and cell surface presentation of NMDA receptors	REAC:R-HSA-9609736	0.00862852	2.06406	43	317	6	GRIN2A,GRIN2B,CAMK2B,ACTN2,NEFL,DLG3
REAC	Type I hemidesmosome assembly	REAC:R-HSA-446107	0.00877546	2.05673	11	238	3	LAMC2,ITGB4,COL17A1
REAC	TFAP2 (AP-2) family regulates transcription of growth factors and their receptors	REAC:R-HSA-8866910	0.00880064	2.05549	15	382	4	ESR1,TGFA,CGA,TFAP2C
REAC	Abacavir transmembrane transport	REAC:R-HSA-2161517	0.00880064	2.05549	5	598	3	ABCG2,SLC22A1,SLC22A2
REAC	ABC transporters in lipid homeostasis	REAC:R-HSA-1369062	0.00934918	2.02923	18	1	1	APOA1
REAC	Transport of vitamins, nucleosides, and related molecules	REAC:R-HSA-425397	0.00986917	2.00572	42	134	4	SLCO1B1,AVP,SLCO1A2,SLCO1B3
REAC	Diseases of metabolism	REAC:R-HSA-5668914	0.00990109	2.00432	245	367	18	UGT1A4,MUC1,CYP17A1,GPC3,PAH,PC,MUC3A,CYP27A1,GPC4,MAT1A,CYP24A1,FMO3,KHK,GYS2,GALNT3,DCXR,AMN,OGN
REAC	Signaling by Overexpressed Wild-Type EGFR in Cancer	REAC:R-HSA-5638302	0.00990109	2.00432	8	359	3	TGFA,EREG,AREG
REAC	Inhibition of Signaling by Overexpressed EGFR	REAC:R-HSA-5638303	0.00990109	2.00432	8	359	3	TGFA,EREG,AREG
WP	Fatty acid omega-oxidation	WP:WP206	1.19712e-22	21.9219	15	120	14	CYP2E1,CYP3A4,CYP1A1,CYP1A2,CYP2A6,CYP4A11,ALDH2,ADH1A,ADH1B,CYP2D6,ADH1C,ADH6,ADH4,ADH7
WP	Oxidation by cytochrome P450	WP:WP43	1.60084e-22	21.7957	62	145	23	CYP2E1,CYP3A4,CYP1A1,CYP1A2,CYP2C9,CYP2A6,CYP2B6,CYP4A11,CYP26A1,CYP2C8,CYP4A22,CYP7A1,CYP3A7,CYP17A1,CYP2A13,CYP2D6,CYP2J2,CYP4F3,CYP4F2,CYP8B1,CYP27A1,CYB5A,CYP4F8
WP	Metapathway biotransformation Phase I and II	WP:WP702	1.96314e-16	15.707	182	145	28	CYP2E1,CYP3A4,CYP1A1,CYP1A2,CYP2C9,CYP2A6,UGT2B17,CYP2B6,CYP26A1,CYP2C8,CYP7A1,UGT1A4,CYP3A7,UGT1A3,CYP17A1,CYP2A13,CYP2D6,CYP2J2,BAAT,EPHX1,CYP4F3,CYP4F2,CYP8B1,AKR1D1,CYP27A1,AKR1C4,GSTO2,CYP4F8
WP	Statin inhibition of cholesterol production	WP:WP430	7.05912e-16	15.1512	31	46	11	APOA1,APOA4,APOC3,APOA2,APOC2,APOA5,APOE,CYP7A1,APOC1,LCAT,LIPC
WP	Tamoxifen metabolism	WP:WP691	4.69146e-15	14.3287	20	36	9	CYP2E1,CYP3A4,CYP1A1,CYP1A2,CYP2C9,UGT1A8,CYP2A6,CYP2C8,UGT1A4
WP	Amino acid metabolism	WP:WP3925	3.07775e-13	12.5118	91	250	23	ALDH7A1,EHHADH,PKM,FTCD,GLUD1,GLUL,ADH1C,PCK1,BHMT,TH,ADH4,ADH7,TAT,PC,CPS1,CTH,SDS,ASS1,DBH,G6PC2,HAL,ARG1,OTC
WP	Disorders of bile acid synthesis and biliary transport	WP:WP5176	3.27467e-13	12.4848	20	138	11	CYP7A1,SLCO1B1,ABCB11,BAAT,SLC27A2,CYP8B1,ACOX2,AKR1D1,CYP27A1,SLCO1B3,AKR1C4
WP	PPAR signaling pathway	WP:WP3942	9.66504e-12	11.0148	67	293	20	APOA1,APOC3,APOA2,APOA5,CYP4A11,EHHADH,CYP7A1,FABP1,PCK1,SLC27A2,PCK2,MMP1,CYP8B1,ACOX2,CYP27A1,ACADL,FABP6,FABP4,ACSL6,SLC27A5
WP	Drug induction of bile acid pathway	WP:WP2289	1.3067e-11	10.8838	17	167	10	CYP3A4,CYP7A1,SLCO1B1,ABCB11,BAAT,NR1I2,SLC10A1,SLC51A,SULT2A1,NR1I3
WP	Complement and coagulation cascades	WP:WP558	1.30861e-11	10.8832	58	192	16	SERPINC1,F2,PLG,CPB2,KNG1,F13B,PLAUR,SERPIND1,PROC,F9,F12,F7,F10,C9,KLKB1,SERPINF2
WP	Nuclear receptors meta-pathway	WP:WP2882	2.00215e-11	10.6985	313	169	31	APOA1,CYP3A4,APOC3,APOA2,CYP1A1,CYP1A2,CYP2C9,CYP2A6,CYP2B6,APOA5,CYP4A11,EHHADH,CYP7A1,UGT1A4,CYP3A7,FABP1,SLCO1B1,ESR1,ALDH3A1,ABCB11,BAAT,NR1I2,PCK1,SLC10A1,CYP8B1,ADH7,SLC2A1,CES2,SULT2A1,NR1I3,SLC2A2
WP	Familial hyperlipidemia type 5	WP:WP5112	3.68023e-11	10.4341	15	46	7	APOA1,APOA4,APOA2,APOC2,APOA5,LCAT,LIPC
WP	Nuclear receptors in lipid metabolism and toxicity	WP:WP299	4.62542e-11	10.3348	35	115	11	CYP2E1,CYP3A4,CYP1A2,CYP2C9,CYP2B6,CYP4A11,CYP26A1,CYP7A1,ABCB11,NR1I2,CYP8B1
WP	Lipid particles composition	WP:WP3601	5.81475e-11	10.2355	10	38	6	APOA1,APOC3,APOA2,APOC2,APOE,LCAT
WP	PPAR-alpha pathway	WP:WP2878	5.81475e-11	10.2355	26	49	8	APOA1,APOC3,APOA2,APOA5,CYP4A11,EHHADH,CYP7A1,FABP1
WP	Familial hyperlipidemia type 4	WP:WP5111	9.85529e-11	10.0063	22	219	11	APOA1,APOA4,APOA2,APOC2,APOA5,LCAT,LIPC,GPIHBP1,GCK,MTTP,DGAT2
WP	Familial hyperlipidemia type 1	WP:WP5108	1.26813e-10	9.89683	18	46	7	APOA1,APOA4,APOA2,APOC2,APOA5,LCAT,LIPC
WP	Oxysterols derived from cholesterol	WP:WP4545	5.69372e-10	9.2446	48	138	12	CYP3A4,CYP7A1,ESR1,HSD11B1,BAAT,NR1I2,SLC27A2,CYP8B1,ACOX2,AKR1D1,CYP27A1,AKR1C4
WP	Constitutive androstane receptor pathway	WP:WP2875	1.10247e-09	8.95763	30	36	7	CYP3A4,CYP2C9,CYP2A6,CYP2B6,CYP4A11,EHHADH,UGT1A4
WP	Familial hyperlipidemia type 3	WP:WP5110	1.16681e-09	8.933	13	46	6	APOA1,APOA4,APOA2,APOE,LCAT,LIPC
WP	Glycolysis and gluconeogenesis	WP:WP534	2.32815e-09	8.63299	45	169	12	PKM,HK2,PKLR,PCK1,FBP1,ENO2,PC,SLC2A1,PFKP,GCK,ENO3,SLC2A2
WP	Farnesoid X receptor pathway	WP:WP2879	6.66914e-09	8.17593	19	293	10	CYP3A4,CYP7A1,ABCB11,BAAT,SLC10A1,CYP8B1,SULT2A1,FGF19,ABCB4,SLC27A5
WP	Metabolic pathway of LDL, HDL and TG, including diseases	WP:WP4522	7.1912e-09	8.1432	17	46	6	APOA1,APOA2,APOC2,APOE,LCAT,LIPC
WP	Blood clotting cascade	WP:WP272	1.95343e-08	7.7092	22	192	9	F2,PLG,F13B,F9,F12,F7,F10,KLKB1,SERPINF2
WP	Pregnane X receptor pathway	WP:WP2876	2.66939e-08	7.57359	32	87	8	CYP3A4,CYP2C9,CYP2A6,CYP2B6,UGT1A4,CYP3A7,SLCO1B1,NR1I2
WP	Vitamin B12 metabolism	WP:WP1533	1.11093e-07	6.95431	51	64	8	APOA1,F2,PLG,APOE,IL6,SAA1,LRP2,SAA4
WP	Valproic acid pathway	WP:WP3871	1.59976e-07	6.79595	12	53	5	CYP2C9,CYP2A6,CYP2B6,EHHADH,ABAT
WP	Biomarkers for urea cycle disorders	WP:WP4583	3.64469e-07	6.43834	12	250	7	F7,F10,GLS2,ASS1,NAGS,ARG1,OTC
WP	Familial hyperlipidemia type 2	WP:WP5109	3.87637e-07	6.41157	16	46	5	APOA1,APOA4,APOA2,LCAT,LIPC
WP	Alternative pathway of fetal androgen synthesis	WP:WP4524	9.09942e-07	6.04099	11	180	6	HSD3B2,CYP17A1,HSD17B6,AKR1C4,CYB5A,SRD5A2
WP	Urea cycle and related diseases	WP:WP4571	1.19442e-06	5.92284	9	250	6	CPS1,GLS2,ASS1,NAGS,ARG1,OTC
WP	Codeine and morphine metabolism	WP:WP1604	2.75737e-06	5.5595	14	80	5	CYP3A4,UGT1A8,CYP2C8,SLCO1B1,CYP2D6
WP	Felbamate metabolism	WP:WP2816	2.93771e-06	5.53199	2	4	2	CYP2E1,CYP3A4
WP	Vitamin K metabolism and activation of dependent proteins	WP:WP5186	5.33513e-06	5.27286	12	221	6	F2,PROC,F9,F7,F10,PROZ
WP	Amino acid metabolism pathway excerpt: histidine catabolism extension	WP:WP4661	5.40596e-06	5.26713	6	290	5	FTCD,GLUD1,HAL,AMDHD1,UROC1
WP	Urea cycle and associated pathways	WP:WP4595	5.97511e-06	5.22365	24	250	8	GLUD1,ALDH4A1,CPS1,GLS2,ASS1,NAGS,ARG1,OTC
WP	Estrogen metabolism	WP:WP697	9.40047e-06	5.02685	17	9	3	CYP3A4,CYP1A1,CYP1A2
WP	Glyoxylate metabolism	WP:WP5166	1.22616e-05	4.91145	11	492	7	AGXT,DAO,HAO1,ALDH4A1,HOGA1,PRODH2,SLC26A1
WP	RAS and bradykinin pathways in COVID-19	WP:WP4969	1.23798e-05	4.90729	29	309	9	CYP3A4,KNG1,F12,IL1A,REN,KLKB1,CYP24A1,BDKRB1,CPN1
WP	Lidocaine metabolism	WP:WP2646	1.45417e-05	4.83739	2	9	2	CYP3A4,CYP1A2
WP	Aflatoxin B1 metabolism	WP:WP699	1.53859e-05	4.81288	7	111	4	CYP3A4,CYP1A2,CYP2A13,EPHX1
WP	Complement system	WP:WP2806	1.55737e-05	4.80761	96	491	20	APOA1,PLG,LRP2,PLAUR,F12,F10,FPR1,C9,KLKB1,F13A1,SPP1,MBL2,CPN1,FCN2,MASP1,MASP2,IBSP,APCS,C4BPA,CFHR4
WP	Metabolism of tetrahydrocannabinol (THC)	WP:WP4174	1.69089e-05	4.77188	2	10	2	CYP3A4,CYP2C9
WP	Kinin-Kallikrein pathway	WP:WP5089	1.95648e-05	4.70852	7	309	5	KNG1,F12,KLKB1,BDKRB1,CPN1
WP	Nicotine metabolism in liver cells	WP:WP1600	1.95648e-05	4.70852	6	36	3	CYP2A6,CYP2B6,UGT1A4
WP	Cholestasis	WP:WP5238	2.43893e-05	4.6128	19	279	7	ABCB11,SLC10A1,EPHX1,SLCO1A2,NR1I3,SLC22A1,ABCB4
WP	Urea cycle and metabolism of amino groups	WP:WP497	2.49505e-05	4.60292	21	250	7	GLUD1,SARDH,CPS1,ASS1,NAGS,ARG1,OTC
WP	7-oxo-C and 7-beta-HC pathways	WP:WP5064	4.10318e-05	4.38688	27	293	8	CYP7A1,HSD11B1,BAAT,SLC27A2,ACOX2,CYP27A1,ACOT12,SLC27A5
WP	Eicosanoid metabolism via cytochrome P450 monooxygenases pathway	WP:WP4720	4.65484e-05	4.33209	9	31	3	CYP4A11,CYP2C8,CYP4A22
WP	Cannabinoid receptor signaling	WP:WP3869	5.29047e-05	4.27651	29	10	3	CYP3A4,CYP1A1,CYP2C9
WP	Arylamine metabolism	WP:WP694	5.78353e-05	4.23781	5	263	4	CYP1A2,UGT1A4,SULT1A2,NAT2
WP	Liver X receptor pathway	WP:WP2874	9.07541e-05	4.04213	10	35	3	CYP3A4,CYP2B6,CYP7A1
WP	Benzo(a)pyrene metabolism	WP:WP696	9.98574e-05	4.00062	9	138	4	CYP3A4,CYP1A1,EPHX1,AKR1C4
WP	Retinol metabolism	WP:WP5188	0.000102565	3.989	17	68	4	CYP1A1,CYP2A6,CYP3A7,ADH1A
WP	Estrogen receptor pathway	WP:WP2881	0.000113524	3.94491	13	94	4	CYP1A1,CYP1A2,ESR1,PCK1
WP	Disorders of fructose metabolism	WP:WP5178	0.000122674	3.91125	14	340	6	FBP1,GLYCTK,SLC2A2,SORD,KHK,SLC5A1
WP	Glucuronidation	WP:WP698	0.000132152	3.87893	26	47	4	UGT1A8,UGT2B17,UGT1A4,UGT1A3
WP	Network map of SARS-CoV-2 signaling pathway	WP:WP5115	0.000136703	3.86422	217	55	9	APOA1,APOA2,APOH,APOM,IL6,HP,APOC1,SAA1,HRG
WP	COVID-19, thrombosis and anticoagulation	WP:WP4927	0.000136703	3.86422	7	62	3	F2,PLG,F13B
WP	Caffeine and theobromine metabolism	WP:WP3633	0.000146735	3.83347	4	14	2	CYP1A2,CYP2A6
WP	Folate metabolism	WP:WP176	0.000148162	3.82926	69	64	6	APOA1,F2,PLG,IL6,SAA1,SAA4
WP	Classical pathway of steroidogenesis with glucocorticoid and mineralocorticoid metabolism	WP:WP4523	0.000168329	3.77384	16	180	5	HSD3B2,HSD11B1,CYP17A1,CYB5A,SRD5A2
WP	Clear cell renal cell carcinoma pathways	WP:WP4018	0.000168901	3.77237	86	178	10	PKM,HK2,PKLR,HIF1A,ENO2,SLC2A1,PFKP,ENO3,ENPP3,SDS
WP	Ethanol effects on histone modifications	WP:WP3996	0.000172221	3.76391	31	89	5	CYP2E1,ALDH2,ADH1A,ADH1B,ADH1C
WP	Bile acids synthesis and enterohepatic circulation	WP:WP4389	0.000207135	3.68375	12	265	5	CYP7A1,ABCB11,SLC10A1,SLC10A2,FGF19
WP	Arachidonate epoxygenase / epoxide hydrolase	WP:WP678	0.000269584	3.56931	7	81	3	CYP2C9,CYP2C8,CYP2J2
WP	Mitochondrial beta-oxidation	WP:WP5241	0.000342205	3.46571	9	200	4	EHHADH,ACADL,ACADSB,ECHS1
WP	Eicosanoid metabolism via lipooxygenases (LOX)	WP:WP4721	0.000416008	3.3809	29	116	5	CYP4A11,CYP4A22,EHHADH,CYP4F2,ACOX2
WP	Selenium micronutrient network	WP:WP15	0.000461497	3.33583	86	64	6	APOA1,F2,PLG,IL6,SAA1,SAA4
WP	GABA metabolism (aka GHB)	WP:WP4157	0.000556858	3.25426	11	181	4	ABAT,ADHFE1,ALDH5A1,GLS2
WP	Eicosanoid metabolism via cyclooxygenases (COX)	WP:WP4719	0.000556858	3.25426	31	116	5	CYP4A11,CYP4A22,EHHADH,CYP4F2,ACOX2
WP	Irinotecan pathway	WP:WP229	0.000558144	3.25325	12	165	4	CYP3A4,SLCO1B1,ABCG2,CES2
WP	Diclofenac metabolic pathway	WP:WP2491	0.000574955	3.24037	4	30	2	CYP2B6,CYP2C8
WP	Steroid biosynthesis	WP:WP496	0.000666508	3.17619	10	76	3	F13B,HSD3B2,CYP17A1
WP	Alanine and aspartate metabolism	WP:WP106	0.000784878	3.1052	12	182	4	AGXT,ABAT,PC,ASS1
WP	Melatonin metabolism and effects	WP:WP3298	0.000836674	3.07744	36	22	3	CYP1A1,CYP1A2,APOE
WP	Methionine metabolism leading to sulfur amino acids and related disorders	WP:WP4292	0.000956747	3.0192	11	213	4	BHMT,GNMT,CTH,MAT1A
WP	Acrylamide biotransformation and exposure biomarkers	WP:WP4233	0.00159514	2.7972	1	2	1	CYP2E1
WP	Gut-liver indole metabolism	WP:WP3627	0.00159514	2.7972	1	2	1	CYP2E1
WP	Metabolism of dichloroethylene by CYP450	WP:WP3666	0.00159514	2.7972	1	2	1	CYP2E1
WP	Neuroinflammation and glutamatergic signaling	WP:WP5083	0.00189397	2.72263	140	239	13	IL6,DAO,GLUL,GRIN2A,GRIN2B,SLC2A1,IL1A,CAMK2B,LIF,ADCY8,GLS2,SLC1A2,ADCY1
WP	Vitamin A and carotenoid metabolism	WP:WP716	0.00192543	2.71547	42	251	7	CYP2E1,CYP26A1,ADH1A,RBP4,ADH4,RBP2,SDR16C5
WP	Glucose metabolism in triple-negative breast cancer cells	WP:WP5211	0.00200526	2.69783	8	147	3	PKM,SLC2A1,PFKP
WP	Trans-sulfuration, one-carbon metabolism and related pathways	WP:WP2525	0.00281651	2.55029	66	544	13	BAAT,BHMT,GNMT,SARDH,CTH,MAT1A,DMGDH,BCAT1,PEMT,ETNK2,CDO1,DNM1,GPX3
WP	Vitamin D receptor pathway	WP:WP2877	0.00284162	2.54643	182	80	8	CYP3A4,CYP1A1,CYP2C9,CYP2B6,CYP7A1,KNG1,HIF1A,CYP2D6
WP	Colchicine metabolic pathway	WP:WP2536	0.0029677	2.52758	1	4	1	CYP3A4
WP	Proximal tubule transport	WP:WP4917	0.0040656	2.39088	57	343	9	ABCG2,SLC22A8,SLC2A1,SLC2A2,SLC47A1,SLC22A7,CA4,SLC5A1,SLC22A11
WP	Hfe effect on hepcidin production	WP:WP3924	0.00436599	2.35992	7	228	3	TMPRSS6,HFE2,HAMP
WP	Triacylglyceride synthesis	WP:WP325	0.00545844	2.26293	24	397	6	LIPC,MOGAT2,DGAT2,GPAM,MOGAT3,GPD1
WP	ACE inhibitor pathway	WP:WP554	0.00577403	2.23852	17	386	5	KNG1,REN,CTSG,BDKRB1,CMA1
WP	Conversion of angiotensinogen to angiotensin II	WP:WP4818	0.00592639	2.22721	5	386	3	REN,CTSG,CMA1
WP	Aryl hydrocarbon receptor pathway	WP:WP2873	0.00592639	2.22721	45	36	3	CYP1A1,CYP1A2,UGT1A4
WP	Cori cycle	WP:WP1946	0.00611793	2.2134	17	225	4	SLC2A1,PFKP,SLC2A2,SLC2A4
WP	Tryptophan metabolism	WP:WP465	0.00611793	2.2134	32	416	7	CYP1A1,ALDH2,ECHS1,IDO2,ALDH8A1,HAAO,KMO
WP	Aryl hydrocarbon receptor pathway	WP:WP2586	0.00617433	2.20941	46	9	2	CYP1A1,CYP1A2
WP	Cerebral organic acidurias, including diseases	WP:WP4519	0.00656821	2.18255	8	54	2	ALDH7A1,ADHFE1
WP	Sleep regulation	WP:WP3591	0.00668553	2.17486	38	257	6	IL6,GRIN2A,TH,IL18,OXT,DRD1
WP	Quercetin and Nf-kB / AP-1 induced apoptosis	WP:WP2435	0.0077305	2.11179	16	116	3	CYP2A6,MMP1,ACOX2
WP	Benzene metabolism	WP:WP3891	0.00773156	2.11173	6	2	1	CYP2E1
WP	Pyrimidine metabolism and related diseases	WP:WP4225	0.00848536	2.07133	17	250	4	CPS1,GLS2,UPB1,OTC
WP	Arrhythmogenic right ventricular cardiomyopathy	WP:WP2118	0.00938571	2.02753	74	301	9	ITGB6,ITGA3,CACNG4,ITGB4,ACTN2,CACNG1,CTNNA2,ITGB8,CTNNA3
